# Supplementary material for: Integration of microRNA changes in vivo identifies novel molecular features of muscle insulin resistance in type 2 diabetes
Source: Genome Med. 2010 Feb 1;2(2):9. doi: 10.1186/gm130 (PMC2847700; doi:10.1186/gm130)
Supplement: Additional file 2 — miRNA lists and subject demographics. [file gm130-S2.xls]

## Sheet: Patient Demographics
								Gene expression levels from Affymetrix data set
Patient/Chip	Affymetrix	Fast G	2hr Gluco	Fasting insulin	LOG HOMA_1 IR	hbA1c	WHO diabetes status	CDC42	PTBP1	BDNF	BCL2L11	HOXC8	HOXA3	HOXA11	HOXA9	HOXA2	HOXA5	HOXA6	HOXA13	HOXB6	HOXB5	HOXB7	HOXA7	HOXC12	HOXD1	HOXA10	HOXB9	HOXC5	HOXC9	HOXC10	HOXA4	HOXC6	HOXC4
15494	yes	4.7	6.4	146	0.706117	5.8	NGT	1112.2	280.426	1112.2	280.426	16.0768	82.9753	225.545	256.604	58.622	1401.98	17.6166	273.569	166.646	99.6427	119.986	304.07	150.056	79.7021	90.0433	163.622	512.604	88.4565	119.272	991.673	3788.5	652.669
15497	yes	4.5	5.3	37	0.0910805	5.5	NGT	956.218	394.742	956.218	394.742	28.4991	296.174	83.6601	479.136	141.457	1095.98	21.2264	604.39	580.023	84.0344	29.2775	480.741	213.492	169.352	214.509	210.416	493.275	177.886	275.814	731.217	1955.45	46.6684
15501	yes	5	6.6	62	0.361028	5.7	NGT	1237.08	376.966	1237.08	376.966	98.8498	172.156	80.422	299.131	98.1629	1134.11	61.6724	210.941	379.33	105.638	182.76	356.578	273.17	140.285	135.403	165.259	516.416	167.088	139.949	591.779	2169.71	248.349
15534	yes	5.2	5.3	61	0.370999	5.2	NGT	1131.79	184.115	1131.79	184.115	39.43	123.649	137.885	183.582	20.7675	1216.31	85.9139	340.343	241.862	70.1068	79.2608	221.062	107.348	271.142	53.7373	103.372	560.934	106.914	86.3055	424.356	2425.76	117.866
15564	yes	4.8	5.3	34	0.0823864	5.2	NGT	1092.38	230.438	1092.38	230.438	11.8513	119.843	107.37	330.393	93.8396	1267.62	118.655	300.481	289.463	76.5564	109.807	290.779	92.7987	202.64	175.496	145.607	595.601	147.461	96.4578	971.959	2489.51	381.779
15582	yes	4.8	6.9	53	0.275183	5.7	NGT	399.119	268.963	399.119	268.963	65.1392	147.523	87.138	299.898	35.7058	781.058	28.2526	330.46	105.703	14.4397	102.534	311.953	216.652	214.531	58.4495	203.511	479.937	140.685	307.32	520.539	1662.88	373.288
15594	yes	4.5	5.7	52	0.238882	5.9	NGT	352.848	269.183	352.848	269.183	134.358	87.9763	99.2145	268.981	62.6102	1618.13	104.252	543.874	174.226	29.3555	80.0678	150.268	192.127	232.294	147.388	32.693	670.045	136.482	140.057	681.807	2926.19	471.352
15619	yes	5.5	5.5	224	0.960277	5.4	NGT	437.382	288.549	437.382	288.549	15.2267	138.42	103.755	198.249	29.0847	1091.02	69.4484	311.896	155.417	114.308	49.4426	142.291	132.216	310.25	123.003	97.3738	535.816	80.2586	154.313	546.616	2149.62	434.166
15625	yes	5	4.5	59	0.339488	5.7	NGT	559.365	379.217	559.365	379.217	17.6089	160.541	25.1451	271.807	22.2787	1253.32	18.6868	481.869	350.847	150.05	103.679	312.05	168.197	196.23	118.442	135.386	365.073	164.411	183.029	578.103	1883.74	256.328
15652	yes	5.4	5.7	18	-0.142668	5.2	NGT	1002.47	317.547	1002.47	317.547	9.29047	74.7667	47.5372	407.477	77.4552	769.695	60.8793	286.752	113.124	89.0379	8.42174	181.31	221.613	72.1482	86.2253	30.3524	426.234	86.5008	141.943	535.258	2623.7	646.69
15655	yes	5.4	3.8	33	0.120574	5.7	NGT	461.644	220.122	461.644	220.122	19.1372	89.2624	154.687	226.372	31.4818	1530.86	118.475	546.233	164.197	19.4697	38.5619	292.762	178.923	202.111	121.712	162.934	336.424	111.375	175.021	664.894	3546.87	244.252
15685	yes	5.5	5.9	48	0.29127	5.3	NGT	1013.1	314.269	1013.1	314.269	9.85621	105.644	167.326	220.589	63.1599	1051.38	95.717	606.763	127.453	126.683	67.8572	103.925	189.584	120.506	49.9023	143.988	686.117	101.998	154.617	593.944	2459.83	191.805
15697	yes	5.3	5.1	49	0.284138	5.7	NGT	1246.74	218.772	1246.74	218.772	60.44	89.5488	100.387	312.149	102.417	1496.19	30.2905	426.291	140.443	137.562	173.596	180.729	184.436	205.611	102.101	135.69	454.044	106.064	144.99	548.765	1802.32	464.593
16116	yes	5.2	4.9	35	0.129738	6	NGT	820.011	372.922	820.011	372.922	23.5122	284.279	423.809	317.013	216.212	1040.83	113.092	524.57	430.034	111.808	99.5071	476.426	198.395	215.873	155.525	220.301	412.22	211.456	39.0443	562.409	2033.15	111.96
16149	yes	4.4	6.2	37	0.0813206	5.6	NGT	648.623	427.321	648.623	427.321	28.8236	147.227	26.7746	334.444	66.0366	994.318	27.3504	264.258	565.585	103.617	32.8459	377.244	284.155	215.103	229.19	153.811	928.448	174.554	223.768	789.111	3404.4	512.098
16188	yes	4.3	6.5	15	-0.320774	5.6	NGT	842.783	297.189	842.783	297.189	28.2542	140.57	547.967	369.494	96.2542	651.587	67.1388	656.405	913.56	60.6848	44.2567	264.933	298.807	449.83	395.89	217.21	573.947	39.0053	172.923	672.882	2392.19	325.445
16191	yes	5.5	4	35	0.154097	5.5	NGT	1071.82	365.759	1071.82	365.759	20.1714	129.246	120.582	235.544	48.1054	1519.74	55.1573	482.59	110.205	50.1865	58.7259	264.29	151.589	245.14	111.644	136.192	457.515	124.029	21.5163	665.542	2618.22	196.309
16410	yes	4.8	4.5	316	1.05059	NA	NGT	1302.96	298.611	1302.96	298.611	32.6305	100.44	95.36	192.005	93.9406	1468.67	29.7941	485.044	214.453	95.3992	166.986	181.892	133.113	297.973	87.3907	64.4801	517.561	20.8822	204.545	566.7	1657.13	452.061
16446	yes	5.5	7.6	42	0.233278	6	NGT	706.102	316.386	706.102	316.386	114.5	93.0079	97.6091	220.419	106.959	789.228	74.7795	451.999	93.1827	120.001	77.0567	207.88	150.98	188.01	77.3345	143.75	280.913	78.2276	132.278	673.479	2433.59	309.766
16467	yes	5.1	6.9	57	0.333111	5.5	NGT	917.619	317.329	917.619	317.329	14.2031	182.823	56.6882	248.075	167.095	1503.36	119.496	709.364	154.333	140.331	100.249	210.056	216.592	142.421	137.385	137.901	522.473	145.395	30.8603	574.691	2233.14	324.548
16613	yes	5.2	5.3	56	0.333858	5.4	NGT	726.321	313.862	726.321	313.862	27.9012	85.3005	19.1316	232.536	29.0589	1099.02	145.487	293.656	179.535	154.161	43.3242	209.464	153.169	156.9	116.085	168.224	342.382	107.16	254.181	631.241	1736.69	628.268
16649	yes	4.6	7.6	29	-0.00517794	5.5	NGT	647.271	277.159	647.271	277.159	16.7563	137.303	207.515	314.34	116.359	1038.79	11.0127	557.312	103.394	22.4716	37.7127	234.31	184.562	177.439	147.853	243.098	433.832	119.115	177.894	912.911	1885.37	382.266
16707	yes	4.8	5.5	19	-0.170339	5.5	NGT	782.226	308.636	782.226	308.636	36.1079	114.147	128.821	240.69	60.3764	1361.56	158.837	241.52	202.837	149.494	111.419	222.54	167.079	264.103	99.9848	182.804	386.906	95.4081	131.763	894.808	2476.1	411.917
16713	yes	5.1	4.3	39	0.168301	5.2	NGT	531.151	283.461	531.151	283.461	16.2018	100.878	157.981	353.323	117.32	1194.97	45.357	375.199	125.831	184.725	126.141	254.509	145.126	174.644	37.2066	182.07	586.186	91.8022	262.173	728.059	3179.97	404.564
16716	yes	4.8	3.5	24	-0.0688813	5.8	NGT	836.217	244.687	836.217	244.687	42.1972	114.445	40.7186	300.25	25.792	1152.63	47.2636	464.847	189.7	152.069	51.4995	174.072	160.268	164.675	116.917	239.393	520.722	104.646	80.7941	696.852	2344.55	428.254
16719	yes	4.7	4.3	27	-0.0268721	5.5	NGT	750.274	305.366	750.274	305.366	17.8355	130.158	48.7395	351.446	98.6086	1115.09	72.78	448.884	202.03	159.334	92.4708	191.895	181.074	396.098	46.6573	179.889	419.567	159.02	154.718	990.381	2594.96	420.708
16725	yes	4.7	5.1	35	0.0858321	5.4	NGT	733.734	282.433	733.734	282.433	20.3469	170.82	80.8674	295.473	33.2196	1089.38	121.311	465.806	166.669	99.1572	94.9683	303.302	152.331	325.578	78.6442	220.658	537.777	87.9163	276.939	534.634	1938.57	430.51
16731	yes	4.9	4.8	57	0.315737	5.4	NGT	579.903	392.049	579.903	392.049	25.0619	241.957	181.569	384.237	193.229	1189.48	111.949	160.632	696.203	147.874	125.14	566.147	209.36	138.371	177.47	276.951	639.785	251.504	69.388	780.113	1425.52	268.939
16738	yes	4.3	4.4	10	-0.496865	NA	NGT	1251.56	311.538	1251.56	311.538	73.8795	118.279	223.948	320.728	24.9162	1338.53	60.4826	251.286	200.137	112.453	89.6206	275.144	147.965	183.961	17.8462	146.274	570.319	105.839	164.255	771.672	2810.41	567.949
16744	yes	4.9	5.2	83	0.47894	5.5	NGT	838.007	295.957	838.007	295.957	11.2768	138.158	117.6	343.066	27.423	1269.14	43.7868	504.973	147.507	133.395	85.0695	208.607	190.56	186.475	182.457	140.981	383.473	102.824	205.481	650.728	1808.82	655.212
16762	yes	5.1	3.8	28	0.0243944	5.4	NGT	1404.33	401.701	1404.33	401.701	33.4959	165.625	49.9085	220.836	39.5085	1146.62	65.4445	366.187	187.781	135.38	105.319	146.21	197.997	58.0031	170.747	152.476	711.846	26.2027	156.085	591.269	1980.54	131.354
16765	yes	4.8	7.3	18	-0.19382	5.6	NGT	1045.01	296.147	1045.01	296.147	52.5972	104.884	132.188	306.031	33.1291	1330.83	138.513	269.426	171.93	195.846	84.3937	163.882	169.454	220.319	106.945	174.843	686.968	97.909	141.927	825.748	1596.01	299.195
16774	yes	5.2	6.8	32	0.0908196	5.7	NGT	814.099	312.794	814.099	312.794	16.8237	111.691	160.456	324.639	52.4657	1023.57	67.8232	305.741	107.414	84.7806	45.3927	291.743	158.979	232.416	100.061	108.377	669.539	66.2795	156.007	729.571	1837.65	361.738
16783	yes	5	5.2	32	0.0737862	5.6	NGT	679.492	282.827	679.492	282.827	81.8849	146.29	305.384	304.878	117.72	1065.67	62.9579	617.182	233.535	76.7643	172.516	286.614	148.468	415.464	179.886	213.811	456.099	42.9399	94.3673	709.074	1778.21	382.747
16792	yes	4.3	5.6	34	0.0346136	5.6	NGT	1168.58	213.703	1168.58	213.703	17.6558	143.55	89.4585	102.383	97.2243	1294.8	44.079	349.552	166.557	42.9141	62.1438	174.774	141.734	269.004	133.145	123.36	359.614	84.1974	56.0848	443.877	2037.53	292.202
16798	yes	4.7	3.8	36	0.0980666	5.7	NGT	1790.27	227.508	1790.27	227.508	3.56177	117.577	137.68	260.874	57.0099	1462.41	15.1673	328.594	149.739	69.9528	118.635	108.999	125.536	301.841	16.3664	113.64	448.773	69.3978	168.164	443.73	2334.44	299.046
17001	yes	5.2	7.6	185	0.852841	5.8	NGT	838.681	242.563	838.681	242.563	86.0602	152.713	31.0631	221.929	86.348	1172.34	12.9555	403.641	155.092	124.178	94.4171	257.372	112.24	275.363	72.5939	153.332	335.101	110.476	199.78	542.14	2589.39	378.72
17007	yes	5.3	5	26	0.00891545	5.2	NGT	682.964	243.456	682.964	243.456	29.5074	146.844	164.254	209.832	75.0682	1011.02	12.2546	275.197	121.498	131.067	133.283	253.893	94.6257	329.294	195.394	207.493	455.468	178.757	79.3888	629.59	2301.03	666.095
17010	yes	5.2	4.8	81	0.494155	5.4	NGT	873.671	195.239	873.671	195.239	5.88093	169.151	76.5036	160.38	74.4103	1081.67	10.104	410.737	95.3749	61.9516	51.0629	178.096	131.685	128.46	95.229	173.337	481.074	120.095	79.6007	512.529	2090.7	360.253
17025	yes	5.4	6.8	108	0.635484	5.2	NGT	551.467	308.947	551.467	308.947	43.6066	247.733	60.4568	432.192	174.223	1224.17	49.8337	510.545	651.487	137.772	148.549	518.022	205.255	292.857	93.3432	150.376	734.435	235.87	172.515	573.419	1736.64	515.594
17131	yes	5.3	7	39	0.185007	5.4	NGT	502.277	301.29	502.277	301.29	11.9395	177.106	181.024	272.465	29.9887	1438.69	34.4782	481.618	208.499	157.708	19.6877	231.446	77.8282	218.952	150.382	253.87	284.916	147.669	140.101	579.081	1427.14	467.646
17146	yes	4.9	7.5	85	0.489281	NA	NGT	510.787	262.577	510.787	262.577	55.3366	132.539	162.306	288.97	142.656	1327.57	14.0393	559.435	137.136	130.005	69.7382	240.444	128.668	230.607	81.6462	150.767	439.156	69.0273	163.946	598.018	2727.72	367.41
17167	yes	4.5	2.9	13	-0.363178	5.3	NGT	603.449	228.318	603.449	228.318	34.5653	135.928	159.139	249.214	77.8397	1129.26	15.5494	517.527	162.914	204.095	57.8143	182.621	214.521	284.921	102.002	91.9495	231.133	120.418	186.988	659.315	2222.48	230.535
17170	yes	4.7	6.1	40	0.143824	5.6	NGT	509.535	281.474	509.535	281.474	12.781	145.74	195.756	228.521	47.5503	1076.18	78.3998	350.137	116.407	124.969	63.9594	199.811	186.784	299.962	30.5996	91.5125	341.402	102	136.887	530.425	2304.67	504.482
17173	yes	5.3	4.2	31	0.0853038	5.3	NGT	1162.9	354.358	1162.9	354.358	49.7538	151.375	37.9825	284.986	64.8598	869.643	188.663	546.148	197.203	117.965	139.947	231.729	123.864	376.254	84.0363	175.258	899.565	147.514	330.807	630.045	2630.22	198.091
17191	yes	5.3	7.1	53	0.318218	5.7	NGT	795.706	201.456	795.706	201.456	35.6774	156.652	174.804	248.49	55.3589	1288.47	119.584	419.374	146.792	144.122	111.788	216.513	164.046	345.9	174.614	140.076	342.212	86.3738	256.966	758.678	2184.32	447.965
17197	yes	4.9	5.2	26	-0.0251643	5.3	NGT	825.06	324.573	825.06	324.573	53.6421	159.678	55.6885	208.198	108.694	1422.83	97.4687	590.465	144.63	96.4465	152.499	269.24	151.174	168.62	29.2086	195.795	365.007	96.8209	183.069	578.009	2222.41	263.405
15493	yes	6.2	9.4	195	0.952093	6.1	IGT	636.848	406.395	636.848	406.395	63.2011	188.865	162.616	385.159	142.368	1503.59	44.308	325.118	295.796	45.5816	105.576	375.342	136.49	329.491	123.405	75.9843	641.962	173.474	292.135	643.153	2297.09	920.225
15496	yes	6.3	6.6	481	1.35115	5.8	IGT	727.113	283.661	727.113	283.661	17.0222	138.999	74.9919	400.616	145.136	1345.41	11.2444	341.444	147.452	118.722	113.076	240.927	201.099	192.521	99.8007	178.916	397.402	142.77	115.55	969.205	2044.59	309.622
15522	yes	6.1	8	87	0.594515	5.8	IGT	762.787	253.003	762.787	253.003	18.7891	230.368	112.508	390.88	91.2585	1088.22	95.751	325.842	456.141	193.309	172.868	329.062	257.384	429.335	121.322	189.39	689.173	226.347	385.304	672.041	1740.99	222.009
15537	yes	5.9	6.5	53	0.364794	5.4	IGT	635.997	268.886	635.997	268.886	102.36	107.516	186.293	220.662	121.074	1294.15	24.0655	531.824	182.782	105.083	74.2101	320.6	220.143	192.292	51.2675	143.016	465.443	195.102	106.837	772.119	1501.79	358.246
15552	yes	5.8	6.9	61	0.418424	5.2	IGT	965.907	306.394	965.907	306.394	10.3443	120.709	118.076	239.376	131.611	1118.21	160.763	716.44	165.869	127.671	154.237	331.374	169.702	253.977	128.759	192.841	422.953	99.7867	42.3874	799.318	2541.72	168.07
15558	yes	5.9	10.5	124	0.73394	5.8	IGT	812.792	302.708	812.792	302.708	29.8631	186.34	172.185	334.473	107.566	1389.6	108.245	461.62	137.786	138.843	8.5122	211.321	173.804	102.987	106.266	216.932	565.84	39.9049	182.9	761.865	1890.83	494.671
15637	yes	6.2	9.3	118	0.73394	6.2	IGT	1442.23	362.139	1442.23	362.139	23.0919	146.006	166.864	369.584	46.5815	1088.49	20.4707	422.354	349.053	152.519	78.6451	213.798	185.561	105.602	181.794	220.155	543.336	226.247	110.037	379.287	2000.4	177.176
15670	yes	5	10.1	101	0.572958	5.7	IGT	628.685	261.715	628.685	261.715	11.8284	111.821	27.1179	247.31	150.273	1400.03	74.8159	346.535	197.056	146.536	79.4268	152.336	109.647	154.574	151.877	121.417	484.54	118.869	199.721	819.321	1533.77	426.865
15682	yes	5.8	5.2	61	0.418424	5.7	IGT	423.555	241.651	423.555	241.651	12.977	153.315	130.32	334.6	71.5561	1306.99	51.5543	395.973	234.044	71.105	86.7721	261.955	155.55	257.209	111.657	116.527	339.207	120.186	198.055	623.933	2091.17	684.617
16140	yes	6.1	5.5	63	0.454337	5.3	IGT	713.787	421.815	713.787	421.815	30.2213	162.596	131.598	277.302	40.9156	1296.65	85.4714	519.902	173.715	97.0331	78.999	267.618	135.195	368.163	112.852	184.212	827.132	52.7157	138.933	897.522	2964.97	458.33
16197	yes	5.7	2.9			5.7	IGT	901.947	284.836	901.947	284.836	13.7032	151.516	45.622	217.279	105.604	1307.98	21.821	281.534	136.266	134.114	83.2354	182.646	127.6	143.485	110.585	112.827	603.591	78.1756	175.105	570.072	1795.42	279.755
16437	yes	5.7	5.3	83	0.544619	5.3	IGT	881.168	301.857	881.168	301.857	45.7108	146.835	33.8901	184.661	84.797	1464.01	66.6838	541.162	86.8672	108.407	82.0794	133.314	168.602	139.019	129.875	121.533	456.918	89.697	119.905	627.519	2256.63	143.521
16443	yes	5.6	6.7	71	0.469113	5.7	IGT	771.277	340.532	771.277	340.532	12.6638	126.555	97.8867	229.585	23.6695	1336.9	10.3143	423.149	111.473	44.6708	124.017	191.422	167.794	160.273	92.5307	153.281	420.895	133.017	206.329	512.471	1647.22	441.495
16610	yes	6.6	10.3	24	0.0694214	6.3	IGT	1230.19	286.026	1230.19	286.026	12.5909	114.356	119.187	192.115	182.182	1425.97	56.9791	478.146	175.729	106.455	70.1452	231.951	139.649	175.171	81.6329	163.904	543.24	110.936	154.584	425.804	1483.72	214.12
16616	yes	7	6.4	38	0.294548	5.6	IGT	902.485	365.713	902.485	365.713	17.1775	81.3716	134.086	248.23	48.5276	866.782	25.2133	446.206	119.99	117.378	143.024	320.333	190.338	217.94	88.8196	76.4367	405.016	70.6217	199.501	613.84	2453.7	262.012
16640	yes	6.1	10.9	170	0.885445	5.8	IGT	1418.3	242.068	1418.3	242.068	27.8885	78.7827	109.228	291.139	30.6297	1417.41	13.7736	321.08	142.883	17.3145	66.378	244.045	157.866	206.719	118.581	186.797	508.023	56.0587	217.625	820.542	1900.05	232.318
16722	yes	5.9	2.4	14	-0.213354	5.6	IGT	1121.76	352.445	1121.76	352.445	53.9604	106.954	40.1143	383.766	109.094	1585.87	21.0278	200.723	31.5402	34.8516	95.5816	222.712	145.665	222.823	117.114	175.936	809.781	113.569	141.507	683.379	2635.76	454.962
16728	yes	5.1	8	51	0.284807	6	IGT	869.652	285.876	869.652	285.876	16.3859	158.923	33.0905	258.788	39.4989	1271.87	55.6318	498.967	70.4418	175.983	10.7756	147.089	150.562	258.164	110.974	106.048	366.219	76.6164	53.4804	538.859	1893.58	275.022
16734	yes	4.9	9.4	31	0.051224	6	IGT	508.234	286.99	508.234	286.99	17.4557	106.117	185.376	468.798	149.468	1420.64	49.5628	361.625	50.0851	156.811	114.273	224.614	159.069	217.774	100.613	131.751	640.116	118.692	248.055	745.776	2028.74	422.843
16780	yes	5.6	10	59	0.388706	5.9	IGT	642.502	336.666	642.502	336.666	6.54081	110.883	18.3075	410.331	82.8238	1327.45	96.5585	462.281	150.016	146.186	70.9699	235.062	150.09	143.943	133.824	219.641	586.052	152.094	200.082	659.314	1927.21	505.711
17013	yes	6.4	6.2	77	0.562337	5.8	IGT	1219.96	261.532	1219.96	261.532	8.06864	115.788	90.8504	258.762	68.0706	1367.76	129.126	737.052	230.467	107.3	77.9907	227.712	50.2249	273.536	113.997	185.07	506.424	151.414	87.7708	483.121	1684.48	448.894
17104	yes	5.9	7.6	61	0.425848	5.7	IGT	526.923	290.851	526.923	290.851	27.8396	156.938	234.83	290.746	76.7015	1557.66	56.1663	497.485	181.357	134.685	67.2417	199.597	180.61	305.481	81.178	203.34	248.119	179.164	88.0086	392.758	1994.16	544.527
17152	yes	5.1	8.1	63	0.376577	6.2	IGT	918.735	288.158	918.735	288.158	14.8732	124.644	60.4646	243.297	48.5437	1361.06	61.8732	350.198	154.925	118.056	144.905	211.62	150.143	266.406	102.493	191.787	315.105	88.4737	10.5482	572.888	1576.42	504.443
17164	yes	5.7	3.7	43	0.25901	5.7	IGT	1026.06	363.984	1026.06	363.984	117.131	261.108	204.094	356.478	133.567	884.35	38.103	216.849	613.823	111.885	127.04	528.875	188.556	393.582	278.471	357.646	709.574	281.15	54.4034	419.938	2172.13	434.131
17182	yes	6.2	6.3	36	0.21836	5.5	IGT	494.086	259.207	494.086	259.207	9.13558	105.982	169.964	206.263	25.0382	1198.46	34.409	508.918	189.836	47.479	25.2434	211.132	100.328	308.196	56.8203	181.715	442.653	98.7774	218.365	642.782	2242.58	344.502
17188	yes	5.7	9.3	40	0.227601	5.9	IGT	996.024	361.01	996.024	361.01	43.3072	195.019	59.8925	436.169	52.1878	1100.5	111.126	219.341	607.993	108.389	212.927	485.545	299.063	309.176	311.153	212.297	466.076	192.646	32.338	697.758	2090.26	250.018
15498	yes	17.4	24	31	0.601577	8.8	DM	469.601	225.479	469.601	225.479	76.7095	111.078	231.447	241.9	106.758	1393.24	67.8717	340.377	133.08	84.4525	94.1519	294.701	175.404	282.376	90.1513	166.341	408.747	137.692	215.505	678.292	2458.41	574.697
15504	yes	6.7	14.5	255	1.10228	6	DM	800.218	310.329	800.218	310.329	77.4108	143.667	122.215	287.602	193.568	1286.81	109.034	541.136	174.084	38.2123	105.332	251.07	185.838	110.94	59.016	120.876	592.519	85.8446	144.597	534.454	3441.84	459.362
15510	yes	5.6	13.7	51	0.325424	6.3	DM	418.776	341.423	418.776	341.423	52.2141	154.45	43.7523	220.096	95.6065	1094.75	23.6093	518.107	311.021	292.746	225.358	409.349	189.381	109.182	281.096	196.451	263.586	78.419	215.333	745.307	1940.33	317.35
15516	yes	9	13.7	67	0.649984	6.1	DM	781.271	264.291	781.271	264.291	13.4767	80.6528	149.258	263.653	25.198	1219.61	77.96	613.092	110.42	92.2629	40.5753	287.94	161.454	194.955	107.188	194.136	292.789	96.484	88.6425	750.938	1926.98	331.698
15549	yes	9.7	16.3	42	0.479687	8.6	DM	698.036	316.381	698.036	316.381	9.97115	91.4867	124.198	250.868	67.3478	1528.18	76.8417	367.132	154.216	6.35613	74.6132	211.064	166.46	249.248	67.8031	150.696	521.715	92.3992	149.816	666.499	2455.53	335.249
15570	yes	6.9	14.6	162	0.91803	6.2	DM	607.227	325.703	607.227	325.703	67.0701	201.55	185.565	286.285	45.7454	968.16	24.2327	433.752	286.778	105.977	59.7978	244.542	188.835	312.469	14.6606	163.653	473.46	126.748	246.686	592.138	1425.59	423.987
15576	yes	10.9	24.5	41	0.519877	8	DM	744.722	327.636	744.722	327.636	18.3441	123.049	245.569	279.563	130.224	1360.96	31.825	504.2	121.648	73.7338	25.7604	256.906	175.226	297.486	166.051	187.287	449.738	127.618	81.5391	693.584	1784.21	593.206
15588	yes	10.9	17.7	165	1.12458	8.6	DM	638.863	390.242	638.863	390.242	6.44237	136.928	82.3171	390.284	73.2867	1336.1	120.425	625.924	112.097	126.222	117.827	214.989	175.981	201.008	121.723	104.387	383.976	125.502	93.8981	725.206	3168.2	430.434
15622	yes	14.1	22.3	171	1.25188	7.2	DM	479.472	271.411	479.472	271.411	11.7695	144.817	111.931	286.41	129.872	1160.68	16.4933	535.846	94.076	184.845	71.9121	266.031	82.0429	355.342	130.273	111.707	334.289	113.049	188.196	767.515	2372.39	508.893
15628	yes	5.6	12	113	0.670933	6.5	DM	950.876	258.214	950.876	258.214	82.7441	113.579	92.5872	179.915	15.7628	1020.95	41.7269	415.429	196.224	123.218	59.1382	212.755	166.715	138.66	88.3865	153.797	360.068	82.6802	61.4903	481.49	1877.26	156.599
15640	yes	5.9	13.1	36	0.196821	6.6	DM	476.91	293.773	476.91	293.773	9.44756	82.0436	139.519	240.081	111.117	1127.33	48.6334	452.185	134.228	105.419	13.4397	221.096	185.601	165.543	84.3532	136.788	514.078	84.8935	193.517	750.299	2469.65	361.189
15646	yes	9.4	19.9	79	0.740421	8	DM	946.529	288.023	946.529	288.023	113.421	69.8007	114.764	337.11	32.5139	1092.24	24.6301	387.223	111.037	130.694	59.8699	192.341	193.086	227.752	74.577	174.871	590.79	100.141	132.743	880.681	2928.58	605.293
15661	yes	9.2	15.7	60	0.611605	6.5	DM	617.661	280.396	617.661	280.396	18.8812	108.411	26.9455	237.209	118.197	1255.43	47.4692	464.603	82.8367	149.189	130.11	192.265	163.536	289.82	159.816	53.8033	401.458	124.448	21.2976	544.966	1567.28	433.544
15667	yes	9.5	22.9	61	0.63272	8.4	DM	475.542	386.236	475.542	386.236	128.623	222.306	262.374	363.139	60.1946	1084.07	51.0211	362.626	661.226	113.716	208.78	362.02	82.4484	140.136	246.998	106.823	385.495	181.184	238.455	530.879	1489.31	228.745
15676	yes	17.3	26.7	110	1.14911	9.3	DM	892.471	271.373	892.471	271.373	6.8758	93.3715	237.395	243.751	88.0468	1359.27	7.85919	624.197	134.501	208.677	30.5838	264.126	196.68	303.993	86.4586	208.096	353.486	152.833	176.101	655.144	2687.39	543.545
16101	yes	13.3	19.8	118	1.0654	8.7	DM	851.239	315.122	851.239	315.122	14.358	121.093	211.686	180.218	184.84	1317.57	111.787	592.924	139.667	103.66	91.7396	236.473	193.431	144.617	70.7226	161.058	805.488	157.21	155.633	521.682	2774.25	177.749
16107	yes	10.1	19.2	92	0.837775	7.1	DM	816.442	275.442	816.442	275.442	11.9812	93.4399	39.9816	284.857	36.4321	1246.64	56.2374	428.387	93.7194	80.4347	57.2525	238.458	164.724	73.0047	137.093	243.476	476.4	103.281	115.964	522.44	1904.07	351.306
16122	yes	8.1	11.9	69	0.617	5.9	DM	1170.16	272.4	1170.16	272.4	16.0092	194.738	70.5474	247.94	118.335	728.938	47.3122	277.296	184.699	99.3973	123.15	411.552	117.702	304.161	142.923	172.212	386.22	115.238	105.947	747.371	1269.41	110.84
16164	yes	8.3	12.3	55	0.529107	6.9	DM	1115.28	257.778	1115.28	257.778	145.98	101.238	73.7988	204.145	51.2571	1256.09	112.403	460.73	174.81	75.96	106.871	239.016	190.496	242.585	135.437	196.542	403.796	121.891	182.984	556.54	1767.11	393.642
16173	yes	7.3	16	226	1.0871	6.3	DM	554.902	331.688	554.902	331.688	37.8165	136.588	188.029	316.063	36.8092	1250.47	52.1367	643.2	180.338	153.274	123.327	260.735	161.175	200.375	51.5845	203.218	260.063	74.1698	115.359	609.838	2083.12	339.505
16401	yes	8.7	19.3	67	0.63526	7	DM	495.687	225.251	495.687	225.251	9.23976	132.031	221.015	223.888	80.3928	1376.39	14.7156	485.897	184.695	81.3348	98.6636	215.166	159.631	300.839	80.5434	74.1333	421.213	169.177	71.651	444.861	2722.84	286.328
16413	yes	6.7	18.4	38	0.275525	6.7	DM	1207.55	185.258	1207.55	185.258	7.94558	109.773	136.875	306.827	99.6089	1026.99	18.6057	427.344	99.0823	53.812	99.0687	124.712	155.031	259.943	161.16	159.383	422.162	77.123	177.929	531.806	1645.23	346.313
16425	yes	23.3	33.8	24	0.617233	14.6	DM	779.708	379.671	779.708	379.671	35.1949	126.44	146.143	529.821	65.3947	1580.66	53.5689	410.718	83.8534	117.797	104.422	244.541	231.693	204.894	20.9689	180.081	378.842	99.1708	183.513	820.486	2657.72	692.492
16431	yes	8.5	13.7	43	0.432554	7.3	DM	800.669	332.751	800.669	332.751	9.00956	118.532	51.6541	225.437	88.9366	935.136	7.20676	371.595	226.39	59.827	86.5897	193.221	206.565	139.048	81.9571	109.311	792.896	173.237	66.254	444.526	1626.8	86.3106
16452	yes	6.3	12.2	55	0.409369	6.2	DM	1128.66	255.39	1128.66	255.39	9.39167	98.6731	88.6529	194.366	11.3172	1418.07	45.0691	432.578	82.1028	129.622	66.8752	161.45	153.955	268.292	102.327	103.408	483.42	37.3472	209.602	458.22	1703.89	215.441
16458	yes	8.4	13.9	41	0.406729	6.5	DM	641.298	254.622	641.298	254.622	17.377	156.558	186.699	264.159	31.9013	1561.91	91.0019	566.154	23.2779	145.572	8.3163	252.2	125.684	298.192	129.726	142.731	395.907	81.1304	100.524	504.009	1392.01	513.977
16470	yes	7.7	14.4	42	0.379406	6.4	DM	877.96	332.527	877.96	332.527	5.02377	163.608	152.462	246.652	29.8852	1335.77	160.729	667.72	77.4472	53.9663	209.304	298.455	158.393	295.265	105.175	112.926	497.48	107.71	164.859	630.353	2041.59	184.558
16473	yes	8.7	14.6	120	0.888367	6.3	DM	980.424	337.164	980.424	337.164	26.8114	127.697	209.829	274.129	23.9135	1024.05	126.754	260.6	174.721	152.048	62.1555	239.976	137.91	162.204	203.876	222.226	458.741	137.197	7.66769	1010.89	1768.91	353.412
16485	yes	15.6	23.5	182	1.32286	8.2	DM	662.522	256.322	662.522	256.322	18.3157	150.295	147.75	324.494	71.5906	1079.81	80.3737	335.424	100.931	168.443	64.1216	211.392	118.595	244.24	21.1811	187.868	280.091	129.824	144.636	723.628	2185.28	326.739
16601	yes	9.2	18	120	0.912635	6.7	DM	1278.01	179.882	1278.01	179.882	10.5123	108.333	64.2498	257.214	137.673	1611.08	7.69431	419.773	226.522	116.448	26.0897	203.227	189.938	179.674	94.8698	172.6	283.477	83.8669	20.7564	456.58	1838.77	269.26
16607	yes	11	20.9	14	0.057187	8.3	DM	658.529	408.996	658.529	408.996	38.1699	124.206	52.6428	222.022	62.2818	1382.7	58.7126	472.576	188.934	74.8463	97.1974	173.13	170.048	154.078	71.1543	173.948	518.037	112.98	225.707	342.427	2142.21	400.117
16619	yes	7.2	15.2	55	0.467361	6.5	DM	682.373	308.606	682.373	308.606	20.0116	154.072	248.263	378.905	82.2505	1375.92	74.3444	327.778	329.991	99.0319	99.2762	364.727	106.7	201.223	139.789	125.674	728.98	129.913	266.12	689.959	2749.67	257.876
16628	yes	8.6	21.3	105	0.825354	11.9	DM	742.302	268.379	742.302	268.379	7.93582	141.776	168.377	274.054	15.042	1609.1	14.15	562.957	137.336	70.1288	68.0233	214.044	200.714	281.861	88.27	97.9322	399.622	109.887	74.3502	476.465	1583.19	489.962
16631	yes	11	20.1	50	0.610029	8.9	DM	435.993	278.832	435.993	278.832	76.4967	201.506	225.545	216.976	141.193	1384.35	13.8444	509.856	416.714	111.446	74.49	375.959	267.788	471.407	217.421	56.1027	619.879	171.14	325.09	654.712	3865.77	429.828
16643	yes	17.7	27.7	111	1.16296	8	DM	823.475	311.907	823.475	311.907	19.7852	94.0856	238.912	287.961	47.221	1288.85	103.303	343.478	138.662	157.739	55.9941	316.007	217.675	329.336	15.0474	214.324	635.724	121.824	76.7199	641.657	3041.11	266.006
16652	yes	7	14.8	88	0.659247	6.7	DM	395.045	363.004	395.045	363.004	68.2638	94.5731	66.7586	196.287	21.9796	1357.29	33.3499	649.486	99.6184	129.056	75.0644	176.479	190.316	165.002	94.8157	131.833	161.971	80.4703	246.221	543.878	2010.4	323.849
16655	yes	8.8	10.6	238	1.19073	6.1	DM	545.373	251.521	545.373	251.521	32.2134	113.642	181.794	309.548	28.1205	1126.05	85.1272	350.959	71.163	91.7699	114.593	209.71	160.066	302.885	143.557	241.337	558.847	83.6801	135.84	687.437	2702.24	447.806
16661	yes	9.2	19.2	70	0.678552	7.3	DM	951.725	181.953	951.725	181.953	12.4869	158.438	100.831	309.268	99.4544	1551.6	57.4489	585.277	151.013	126.135	51.8221	240.209	129.198	288.476	47.2298	187.124	481.297	133.719	105.058	371.593	1287.49	473.963
16664	yes	7.2	13.9	50	0.425969	6	DM	848.873	307.4	848.873	307.4	15.6842	174.497	134.513	231.904	85.4554	1335.28	44.544	562.83	145.09	90.0564	85.0733	276.702	147.643	227.305	89.5986	151	373.222	80.7525	203.65	521.964	1734.43	285.378
16710	yes	23	30.6	163	1.44358	11.4	DM	324.767	302.178	324.767	302.178	32.7138	104.285	201.419	324.597	26.7046	1425.85	23.4437	689.182	193.911	116.454	75.871	319.861	212.603	240.197	40.5713	200.944	435.326	91.3165	254.775	692.462	2764.5	711.312
16741	yes	4.9	11.5	30	0.0369836	5.2	DM	753.599	348.559	753.599	348.559	80.2973	223.816	179.197	451.267	246.708	1230.83	139.146	435.179	523.911	209.306	162.763	436.336	265.017	224.206	157.701	160.243	558.18	186.894	376.042	736.758	1658.36	324.353
16795	yes	13	25.2	122	1.06997	9.6	DM	832.4	231.977	832.4	231.977	14.566	123.767	96.2303	501.142	19.2185	1318.46	15.7242	475.8	116.201	74.8976	36.5753	175.164	94.4847	168.616	65.1497	145.575	433.353	139.89	201.239	613.295	1647.32	687.356
17110	yes	5.6	12.6	93	0.586337	5.4	DM	517.928	239.015	517.928	239.015	14.2879	157.29	173.168	246.811	113.037	1638.13	78.3536	493.298	219.006	119.12	15.2693	224.593	126.655	192.005	138.786	136.19	504.728	123.218	147.377	562.218	2513.34	642.667
17134	yes	6.6	11.3	179	0.942063	5.8	DM	698.258	231.887	698.258	231.887	12.2947	108.129	138.28	262.141	73.5665	1481.94	7.47075	429.732	193.609	148.144	68.5898	189.877	166.441	265.873	99.6153	98.3564	518.617	81.8049	146.897	592.897	2179.44	355.099
17185	yes	3	16.2	2	-1.35218	5.5	DM	713.927	293.695	713.927	293.695	18.2828	261.398	13.1315	337.741	89.637	1186.47	47.2954	243.364	440.669	209.841	20.1644	402.517	148.109	334.884	122.048	257.871	549.996	212.395	271.786	347.275	1868.36	407.402
								CDC42	PTBP1	BDNF	BCL2L11	HOXC8	HOXA3	HOXA11	HOXA9	HOXA2	HOXA5	HOXA6	HOXA13	HOXB6	HOXB5	HOXB7	HOXA7	HOXC12	HOXD1	HOXA10	HOXB9	HOXC5	HOXC9	HOXC10	HOXA4	HOXC6	HOXC4
							NGT	845.686	294.317	845.686	294.317	36.1743	142.183	131.272	279.41	78.5532	1189.14	67.308	423.483	230.594	109.574	89.6466	253.248	169.757	229.524	117.193	158.606	497.635	115.666	157.964	655.567	2273.57	372.916
							IGT	853.039	308.312	853.039	308.312	29.3897	141.858	112.287	302.937	88.7978	1297.16	58.6561	420.453	207.438	110.245	94.9288	257.769	164.259	235.686	123.756	169.977	515.569	130.25	153.056	644.023	2014.98	383.773
							DM2	739.628	290.446	739.628	290.446	34.0413	134.482	141.739	283.082	78.0799	1282.89	56.6997	468.843	183.012	116.784	83.2436	255.713	167.935	234.302	107.752	156.652	456.67	116.386	158.399	610.125	2158.26	387.881
							SE	43.8933	8.45565	43.8933	8.45565	4.24687	6.98272	14.4073	10.4692	6.89506	31.8608	6.55199	19.1179	25.7531	6.57739	6.30985	14.5467	6.79688	12.8173	9.70333	7.70055	21.9485	7.12902	10.2558	20.2358	76.3162	21.9418
							SE	53.6061	9.76488	53.6061	9.76488	5.45579	8.51849	12	16.1865	8.93215	35.629	7.74439	26.3169	29.1342	8.66154	9.20203	18.5326	9.46118	17.1014	11.2001	11.2768	28.3752	11.7549	16.899	30.3705	72.0444	34.1456

## Sheet: miRNA Changes
Up regulated in diabetes vs NGT using SAM				down regulated in diabetes vs NGT using SAM
unique 1.3 FC	FC	q-value		Unique 1.3 FC	FC	q-value
hsa-miR-106b	1.55608	0		hsa-miR-100	-1.71857	3.48126
hsa-miR-138-1*	1.47961	4.88741		hsa-miR-10a	-1.39506	9.03109
hsa-miR-142-3p	1.46686	0.814569		hsa-miR-10b	-1.4955	1.25888
hsa-miR-142-5p	1.62838	0		hsa-miR-126*	-1.52462	1.25888
hsa-miR-143	1.30704	0		hsa-miR-128	-1.62062	3.48126
hsa-miR-144	2.61511	0		hsa-miR-133a	-1.42875	6.50101
hsa-miR-15b	1.4779	0		hsa-miR-152	-1.25169	4.88741
hsa-miR-181a-2*	1.61635	1.87131		hsa-miR-154	-1.28557	4.88741
hsa-miR-185	1.55854	3.48126		hsa-miR-15a	-1.32189	1.25888
hsa-miR-193a-5p	1.3125	6.50101		hsa-miR-190	-1.8436	1.25888
hsa-miR-30b*	1.33195	4.88741		hsa-miR-196a	-1.45196	1.50156
hsa-miR-30c-2*	1.40009	1.50156		hsa-miR-199a-3p	-1.31516	1.50156
hsa-miR-32*	1.27852	6.50101		hsa-miR-199b-5p	-1.27112	4.88741
hsa-miR-371-5p	1.35821	1.87131		hsa-miR-208a	-1.38889	1.27825
hsa-miR-451	1.39436	0.814569		hsa-miR-27b	-1.25874	1.27825
hsa-miR-503	1.38006	2.59644		hsa-miR-30e	-1.43905	6.50101
hsa-miR-518c*	1.33734	9.03109		hsa-miR-331-3p	-1.33915	1.50156
hsa-miR-589	1.43163	3.48126		hsa-miR-342-3p	-1.2567	9.03109
hsa-miR-597	1.43613	3.48126		hsa-miR-362-3p	-1.61009	1.25888
hsa-miR-600	1.41322	3.48126		hsa-miR-374a	-1.33169	1.50156
hsa-miR-634	1.57644	0		hsa-miR-374b	-1.31697	6.50101
hsa-miR-658	1.40739	1.50156		hsa-miR-378*	-1.32678	4.88741
hsa-miR-665	1.42545	4.88741		hsa-miR-422a	-1.34486	6.50101
hsa-miR-668	1.79342	2.59644		hsa-miR-423-3p	-1.29017	2.59644
hsa-miR-765	1.33954	4.88741		hsa-miR-424	-1.93382	0
hsa-miR-921	1.38007	2.59644		hsa-miR-455-5p	-1.25546	3.48126
hsa-miR-923	1.71464	0		hsa-miR-519d	-1.31567	1.25888
hsa-miR-93	1.41024	3.48126		hsa-miR-768-3p	-1.29769	1.50156
hsa-miR-937	1.90931	9.03109		hsa-miR-768-5p	-1.30943	2.59644
				hsa-miR-801	-1.40334	1.27825
				hsa-miR-95	-1.3868	0
				hsa-miR-98	-1.54033	4.88741
				hsa-miR-99a	-1.3592	3.48126
Note: the myomir signals near-saturate the chip (they are extremely abundant) and thus fold change values are compressed.

## Sheet: miRNA microarray data
Data for probes where median expression was >400 after QC and quantile normalisation (4 pools of RNA per condition)
probes	NGT	NGT	NGT	NGT	DM	DM	DM	DM		IGT	IGT	IGT	IGT
hsa-let-7a/mmu-let-7a/rno-let-7a	4997.5	5792.08	6250.42	6053.17	7022.5	5295.25	7035.5	4901		5587.17	5305.33	5624.67	5070.83
hsa-let-7a/mmu-let-7a/rno-let-7a	5090.25	6712.58	5867.25	6442.08	6601	6649.67	6617.08	5061.17		5660.58	5884.75	5867.25	5353.92
hsa-let-7a/mmu-let-7a/rno-let-7a	5206.58	4918.83	5824.42	6527.67	5160.5	5645.42	6194.67	5951.33		5867.25	5276.92	5610.25	6872.08
hsa-let-7a/mmu-let-7a/rno-let-7a	6027.33	7666.83	6554	6872.08	6822.92	6027.33	7478.08	7035.5		6872.08	5897.33	6362.25	8154
hsa-let-7b/mmu-let-7b/rno-let-7b	2086.58	1685.58	2390.92	2121.92	2265.33	2533.58	2057.67	1991.83		2210.92	1606.58	2281.42	2044.42
hsa-let-7b/mmu-let-7b/rno-let-7b	1874.92	2222.92	2563.58	2308.5	2439.92	2659.33	2326.5	1974.67		2377.75	2177.17	2514.83	2154.25
hsa-let-7b/mmu-let-7b/rno-let-7b	2629.92	2584.5	2800.42	2869	3061.42	1570.42	2202.25	2315.83		2559.25	2222.92	2541.25	2377.75
hsa-let-7b/mmu-let-7b/rno-let-7b	2410.42	2952.75	3379.67	2698.92	2594.83	3176.42	1322.08	2830.58		2980.42	2800.42	3108.33	2166.92
hsa-let-7c/mmu-let-7c/rno-let-7c	3218.92	3160.17	3853.08	3547.25	4040.75	3617.75	3617.75	3061.42		4066.75	3804.5	4006.58	3464.67
hsa-let-7c/mmu-let-7c/rno-let-7c	3632.67	3379.67	4040.75	3534	4260.67	4187.75	6080.92	3191.17		4148.25	4006.58	3675.33	3566.42
hsa-let-7c/mmu-let-7c/rno-let-7c	4277.08	3870.33	4320.25	4242.75	4582.58	4778.33	6345.08	3304		4363.17	4117.33	4277.08	3909
hsa-let-7c/mmu-let-7c/rno-let-7c	4494.42	4187.75	5276.92	4567.83	4162.58	4363.17	6384.5	4827.58		4478	3566.42	4459.58	4363.17
hsa-let-7d/mmu-let-7d/rno-let-7d	482.5	470.25	385.58	405	444.83	467	393.67	364.71		461.25	461.67	468.67	452.67
hsa-let-7d/mmu-let-7d/rno-let-7d	518.67	444.83	408.92	338.75	408.58	438.92	418	377.92		499.92	416.83	444.17	447.67
hsa-let-7d/mmu-let-7d/rno-let-7d	498.5	434.33	410.17	348.42	460.46	438.92	395.79	352.75		484	419.92	475.42	467
hsa-let-7d/mmu-let-7d/rno-let-7d	548	487.17	483.58	434.92	473.04	452.67	398	404.58		381.88	453.96	456.42	463.83
hsa-let-7e/mmu-let-7e/rno-let-7e	2688.92	2911.17	2326.5	2672.17	2584.5	2227.75	2629.92	2487.67		2460.33	2276.25	2893.08	2537.42
hsa-let-7e/mmu-let-7e/rno-let-7e	3270.75	2552.08	2625.46	2629.92	3209.25	2645.25	2613	2460.33		2629.92	2573.08	3304	2466.17
hsa-let-7e/mmu-let-7e/rno-let-7e	3804.5	3035.92	2466.17	2893.08	3332.75	3127.67	1900.5	2606.33		2860.33	2736.17	3351.58	3218.92
hsa-let-7e/mmu-let-7e/rno-let-7e	3061.42	2830.58	2477.5	2552.08	3351.58	3017.75	2584.5	3043.58		2830.58	2672.17	2688.92	2672.17
hsa-let-7f/mmu-let-7f/rno-let-7f	751	526.58	456.21	536.67	579.08	684.13	433.25	408.58		619.04	538.08	429.92	512.08
hsa-let-7f/mmu-let-7f/rno-let-7f	708.25	553.83	505	420.5	627.17	611.33	455.17	396.33		678.75	518.67	634.58	555.5
hsa-let-7f/mmu-let-7f/rno-let-7f	698.58	610.42	526.29	447.67	559.25	611.33	473.04	364.71		668.75	484	577.75	472.17
hsa-let-7f/mmu-let-7f/rno-let-7f	864.67	580.75	524.17	499.63	540.67	622	463	389.83		616.38	497.08	596.04	490.29
hsa-let-7i/mmu-let-7i/rno-let-7i	2460.33	2573.08	1874.92	2177.17	2076.5	2621	2351.25	2094.67		2232.58	2432.58	2487.67	2265.33
hsa-let-7i/mmu-let-7i/rno-let-7i	2466.17	2303.38	2298.25	2032.5	2364.17	2298.25	2265.33	2202.25		2366.83	2414.17	2448.08	2477.5
hsa-let-7i/mmu-let-7i/rno-let-7i	2698.92	2460.33	2210.92	2193.17	2315.83	2879.67	1954.33	2369.5		2338.25	2526.58	2654.5	2406.67
hsa-let-7i/mmu-let-7i/rno-let-7i	2783.25	2712.17	2688.92	2617.58	2606.33	3061.42	2094.67	2514.83		2724.5	2654.5	2879.67	2724.5
hsa-miR-1/mmu-miR-1	47871.2	40860	35838	38009.3	36917.6	47871.2	46017.2	35459.7		33812.4	49816.2	54698.2	54698.2
hsa-miR-1/mmu-miR-1	54698.2	39006.4	54698.2	54698.2	38636.3	54698.2	47871.2	35838		43127.3	38636.3	36917.6	49816.2
hsa-miR-1/mmu-miR-1	49816.2	36917.6	32686.8	43127.3	37340.7	49816.2	29367.9	38636.3		46017.2	40252.8	35838	46017.2
hsa-miR-1/mmu-miR-1	47120.4	54698.2	30568.8	31762.7	34354.8	45089.2	29887.8	54698.2		44106.6	54698.2	37340.7	47871.2
hsa-miR-100/mmu-miR-100/rno-miR-100	1219.08	1192.08	991.79	985.75	934.5	866.13	883.67	812.67		1128.79	980.83	1106.42	971.58
hsa-miR-100/mmu-miR-100/rno-miR-100	1206.63	1129.83	1000.08	995.17	926.17	931.71	866.92	835.83		1159.33	1024.63	1171.83	1065.08
hsa-miR-100/mmu-miR-100/rno-miR-100	1238.25	1229.5	1122.13	975.08	59.42	944.25	815.17	837.42		1114.33	1117.75	1192.08	1116.04
hsa-miR-100/mmu-miR-100/rno-miR-100	1224.33	1145.92	1110.33	978.88	57.58	911.21	817.5	820.88		1179.67	1090.25	1149.08	1032.33
hsa-miR-101/mmu-miR-101a/rno-miR-101a	8329.67	9982.83	10548.3	10548.3	7828.17	7214.25	10114.8	8154		8862.83	7478.08	7325.92	8756.5
hsa-miR-101/mmu-miR-101a/rno-miR-101a	8286.5	8901.17	6995.17	11449.2	7859.42	7170.5	10548.3	8123.33		8094.08	7088	6568.5	8358
hsa-miR-101/mmu-miR-101a/rno-miR-101a	8901.17	8862.83	8394.25	11102.3	8041	7859.42	8862.83	8329.67		8999.42	6854.17	6554	8188.17
hsa-miR-101/mmu-miR-101a/rno-miR-101a	8806	9289.25	11102.3	10438.8	7887.58	8188.17	7666.83	8806		7301.75	7246.92	7088	8588.17
hsa-miR-103/mmu-miR-103/rno-miR-103	512.08	567.33	549.71	510	546.92	603.71	602.75	500.75		572.75	527.96	486.58	519.13
hsa-miR-103/mmu-miR-103/rno-miR-103	538.08	561.5	536.67	488.29	610.42	588.08	541.08	527		605.58	614.54	543.67	565.17
hsa-miR-103/mmu-miR-103/rno-miR-103	531.92	553	533.13	532.42	582.21	599.17	530.92	530.33		619.04	600	613.42	552.63
hsa-miR-103/mmu-miR-103/rno-miR-103	552.25	563.42	510.92	589.75	650.17	607.79	471.58	544		620.5	610.88	617.08	608.83
hsa-miR-106a	830.08	885.67	806.17	850.88	1114.33	1106.42	975.08	956.5		1343.17	1262.67	1240.42	1238.25
hsa-miR-106a	1003.33	826.71	901.33	854.83	1078.17	1073.83	1056.83	883.25		1159.33	1120.58	1283.83	1128.79
hsa-miR-106a	933.79	933.08	997.58	957.5	1277.58	1155.83	850.25	1040.75		1171.83	1277.58	1294.33	1161.17
hsa-miR-106a	1042.42	929.42	890.83	857.92	1224.33	1122.13	878.25	975.08		1418.75	1290.42	1207.5	1123.67
hsa-miR-106b/mmu-miR-106b/rno-miR-106b	1839.08	1797.08	1723.92	2086.58	2679.67	2210.92	2672.17	2499.08		2487.67	2563.58	2265.33	2423.38
hsa-miR-106b/mmu-miR-106b/rno-miR-106b	1564.92	1490.17	1641.75	1467	2664.17	2244	2460.33	2222.92		2507.17	2698.92	2552.08	2619.29
hsa-miR-106b/mmu-miR-106b/rno-miR-106b	1741.25	1778.42	2020.75	1900.5	54.67	2326.5	2136.42	2573.08		2477.5	2166.92	2573.08	2423.38
hsa-miR-106b/mmu-miR-106b/rno-miR-106b	1579.25	1865.5	2003.42	1991.83	80.33	2672.17	2377.75	2594.83		2679.67	2629.92	2579.67	2573.08
hsa-miR-107/mmu-miR-107/rno-miR-107	428.67	422.25	357.83	399.75	457.5	431.08	370.33	366.42		480.25	430.58	466.17	416.83
hsa-miR-107/mmu-miR-107/rno-miR-107	360.46	411.75	400.75	427.67	463.25	429.17	420.21	393.21		471.88	438.92	495.92	455.58
hsa-miR-107/mmu-miR-107/rno-miR-107	373.25	435.79	420.21	431.08	473.04	431.08	364	422.83		435.17	449.29	499.33	457.79
hsa-miR-107/mmu-miR-107/rno-miR-107	379.83	426.33	427.17	416.83	460.46	387.25	307.42	406.67		505.58	411.29	481.08	415.46
hsa-miR-10a/mmu-miR-10a/rno-miR-10a-5p	502.75	463.54	436.92	425.42	421.83	379.33	299.92	315.17		477.83	419.92	432.58	420.5
hsa-miR-10a/mmu-miR-10a/rno-miR-10a-5p	511.25	475.42	460.08	418.33	434.92	394.67	196.75	310.58		482.17	396.67	423.67	427.42
hsa-miR-10a/mmu-miR-10a/rno-miR-10a-5p	518.67	472.46	441.75	433.5	406	380.79	286.67	331.5		487.83	476.88	444.17	418
hsa-miR-10a/mmu-miR-10a/rno-miR-10a-5p	556.67	510.46	450.5	458.08	427.42	394.67	272.92	371.58		509.75	451.25	499.33	435.79
hsa-miR-10b/mmu-miR-10b/rno-miR-10b	1460.17	1574.83	1478.75	1536.63	1236.08	1167.67	972.42	972.42		1508	1360.58	1450.42	1304.5
hsa-miR-10b/mmu-miR-10b/rno-miR-10b	1641.75	1517	1431.5	1527.29	1140.33	1096.42	840.38	1013.5		1474.08	1355.42	1467	1343.17
hsa-miR-10b/mmu-miR-10b/rno-miR-10b	1758	1442.42	1266.83	1336.08	1244.67	1142.33	725.33	1099.42		1467	1444.83	1534.25	1294.33
hsa-miR-10b/mmu-miR-10b/rno-miR-10b	1705.5	1550.5	1299.67	1604.83	1192.08	1174	865.33	1048.46		1513.75	1403.92	1524.42	1426.5
hsa-miR-125a-5p/mmu-miR-125a-5p/rno-miR-125a-5p	2184	2606.33	2499.08	2154.25	2774	2432.58	2184	2526.58		2579.67	2466.17	2621	2511
hsa-miR-125a-5p/mmu-miR-125a-5p/rno-miR-125a-5p	2076.5	2621	2552.08	2664.17	2879.67	2460.33	2338.25	2552.08		2606.33	2559.25	2629.92	2526.58
hsa-miR-125a-5p/mmu-miR-125a-5p/rno-miR-125a-5p	2594.83	2679.67	2698.92	2712.17	2893.08	2975.25	2108	2813.67		2818.17	2621	2763.25	2238.29
hsa-miR-125a-5p/mmu-miR-125a-5p/rno-miR-125a-5p	2533.58	2101.42	2704.5	2645.25	2911.17	2845.67	2364.17	2704.5		2763.25	2533.58	2613	2619.29
hsa-miR-125b/mmu-miR-125b-5p/rno-miR-125b-5p	18993.5	20010.2	20010.2	19785.9	20010.2	18993.5	18728.4	18728.4		19785.9	17717.9	18993.5	19097.1
hsa-miR-125b/mmu-miR-125b-5p/rno-miR-125b-5p	20425.5	20831.5	20425.5	20645.9	20208.2	17841.4	20010.2	18526.8		22831.3	18106.5	21168.3	22095.8
hsa-miR-125b/mmu-miR-125b-5p/rno-miR-125b-5p	20010.2	20208.2	21843.3	20831.5	20831.5	21566.6	19563	19563		19563	18728.4	21566.6	22500.6
hsa-miR-125b/mmu-miR-125b-5p/rno-miR-125b-5p	20831.5	20645.9	21566.6	21168.3	20974.9	19324.2	20425.5	20208.2		22095.8	20425.5	22095.8	17717.9
hsa-miR-126*/mmu-miR-126-5p/rno-miR-126*	1855.92	1991.83	1909.08	1909.08	1457.13	1205.75	1418.75	1391		1900.5	1641.75	1539	1792.75
hsa-miR-126*/mmu-miR-126-5p/rno-miR-126*	1830.92	1964.83	1936.83	2406.67	1543.58	1320.42	1474.08	1604.83		1631	1364.83	1372.75	1652.67
hsa-miR-126*/mmu-miR-126-5p/rno-miR-126*	2114.58	1925	1954.33	2338.25	1705.5	1200	1099.42	1460.17		1846.17	1530.17	1355.42	1440
hsa-miR-126*/mmu-miR-126-5p/rno-miR-126*	2154.25	1815.75	2136.42	2020.75	1508	1508	1171.83	1524.42		1749.63	1587.75	1381.17	1574.83
hsa-miR-126/mmu-miR-126-3p/rno-miR-126	20974.9	21843.3	19785.9	23110.2	23594.7	24664.5	27052.8	21843.3		17950.2	19563	17101.7	20425.5
hsa-miR-126/mmu-miR-126-3p/rno-miR-126	22095.8	25301.8	23594.7	23846.2	16327.7	26088.2	25565.6	22095.8		17480.8	23594.7	17017.4	23110.2
hsa-miR-126/mmu-miR-126-3p/rno-miR-126	22831.3	23458.6	23458.6	19563	22702	17017.4	17319.2	22702		22702	16327.7	23846.2	21168.3
hsa-miR-126/mmu-miR-126-3p/rno-miR-126	23110.2	22500.6	26852.6	24664.5	23458.6	27348.4	24664.5	23314.8		23110.2	17319.2	19097.1	23594.7
hsa-miR-128/mmu-miR-128/rno-miR-128	671.67	739.17	733.58	753.88	551.75	546.92	589.75	493.58		697.75	639.54	699.96	679.5
hsa-miR-128/mmu-miR-128/rno-miR-128	698.58	693.75	751	791.5	586.92	563.83	517.75	563.42		724.13	680.25	711.67	698.58
hsa-miR-128/mmu-miR-128/rno-miR-128	733.58	695.58	754.25	734.13	589.08	629.42	443.13	559.75		746.42	707.5	656.5	722.75
hsa-miR-128/mmu-miR-128/rno-miR-128	704	744.42	772.83	765.08	211	603.71	406	622		731.33	649.46	774.17	663.71
hsa-miR-129*	724.13	768.83	611.83	829.29	775.75	736.08	615.67	754.25		624.13	549	430.83	625.92
hsa-miR-129*	822.29	683.17	611.83	570.67	534.75	786.42	763	678.75		583.67	543.33	555.5	586.42
hsa-miR-129*	760.58	585.92	620.5	589.75	761.92	817.29	788.13	745.17		575.25	541.67	588.58	635.17
hsa-miR-129*	751	744.42	667.5	596.58	837.42	744.42	767.58	722.75		602.75	628	588.58	576.5
hsa-miR-130a/mmu-miR-130a/rno-miR-130a	1030.25	957.5	906.21	900.92	1085.13	1009.58	939.63	830.5		1085.13	1110.33	1014.42	871.92
hsa-miR-130a/mmu-miR-130a/rno-miR-130a	1135.08	1016.83	986.46	944.25	1123.67	1001.75	948.67	940.92		1215.67	1200	1152.5	1096.42
hsa-miR-130a/mmu-miR-130a/rno-miR-130a	1161.17	1093.08	1001.75	817.5	1197.25	1067.25	835.83	980.83		1251.79	1171.83	1167.67	1102.5
hsa-miR-130a/mmu-miR-130a/rno-miR-130a	1215.67	1171.83	1073.83	1040.75	1174	1078.17	891.75	1001.75		1262.67	1304.5	1277.58	1181.58
hsa-miR-133a/mmu-miR-133a/rno-miR-133a	44106.6	45089.2	38636.3	41418.3	39793.1	36917.6	42337.9	39793.1		37340.7	35459.7	38636.3	38636.3
hsa-miR-133a/mmu-miR-133a/rno-miR-133a	41418.3	43127.3	36917.6	23594.7	39006.4	37340.7	41958.5	42337.9		35459.7	37340.7	35459.7	39006.4
hsa-miR-133a/mmu-miR-133a/rno-miR-133a	40252.8	39793.1	39006.4	40252.8	171.08	40252.8	39793.1	43127.3		38009.3	39006.4	38009.3	36917.6
hsa-miR-133a/mmu-miR-133a/rno-miR-133a	45089.2	38636.3	43127.3	39793.1	182.25	36487.3	38009.3	41958.5		40252.8	36487.3	39793.1	38009.3
hsa-miR-133b/mmu-miR-133b/rno-miR-133b	36917.6	31075.2	28652.6	38636.3	35459.7	33182.9	32686.8	36487.3		31075.2	32686.8	30279.8	30568.8
hsa-miR-133b/mmu-miR-133b/rno-miR-133b	33812.4	37340.7	35164.1	39006.4	35838	35838	33812.4	29015.8		34354.8	33182.9	39006.4	35838
hsa-miR-133b/mmu-miR-133b/rno-miR-133b	32686.8	33182.9	37340.7	32686.8	33182.9	34354.8	30279.8	29367.9		30568.8	33812.4	35164.1	35164.1
hsa-miR-133b/mmu-miR-133b/rno-miR-133b	35459.7	32686.8	36487.3	37340.7	60.5	33812.4	31762.7	39006.4		33182.9	36917.6	33182.9	35459.7
hsa-miR-138-1*/mmu-miR-138*/rno-miR-138*	2619.29	2303.38	1964.83	3087.67	2615.29	3191.17	4268.88	3160.17		2390.92	2477.5	2617.58	2830.58
hsa-miR-138-1*/mmu-miR-138*/rno-miR-138*	2573.08	2664.17	2121.92	3005.17	2724.5	2938.75	4686.83	3209.25		2202.25	2911.17	2664.17	2800.42
hsa-miR-138-1*/mmu-miR-138*/rno-miR-138*	2559.25	2503.13	2222.92	2594.83	2466.17	3245.5	4861.5	3270.75		2244	2617.58	2499.08	2594.83
hsa-miR-138-1*/mmu-miR-138*/rno-miR-138*	2619.29	2629.92	2265.33	2815.92	2902.92	3464.67	5671.92	3245.5		2308.5	2460.33	2985.58	2893.08
hsa-miR-140-3p/mmu-miR-140*/rno-miR-140*	1490.17	1517	1452.25	1494.17	1769	1762.67	1381.17	1597.79		1815.75	1669.75	1608.33	1698.5
hsa-miR-140-3p/mmu-miR-140*/rno-miR-140*	1513.75	1431.5	1469.92	1508	1762.67	1731.33	1186.67	1614.83		1769	1769	1758	1530.17
hsa-miR-140-3p/mmu-miR-140*/rno-miR-140*	1530.17	1482.54	1440	1498.5	1964.83	1758	1014.42	1647.58		1714.5	1758	1788.42	1469.92
hsa-miR-140-3p/mmu-miR-140*/rno-miR-140*	1536.63	1504.42	1557	1454.08	1741.25	1773.71	1117.75	1678.17		1797.08	1678.17	1936.83	1550.5
hsa-miR-140-5p/mmu-miR-140/rno-miR-140	593.83	664.17	677.17	707.04	541.67	516.67	716.17	589.42		547.33	566.33	530.92	549.33
hsa-miR-140-5p/mmu-miR-140/rno-miR-140	589.42	664.17	696.75	745.17	557.08	508.33	709.92	667.5		569	574.54	531.92	584.17
hsa-miR-140-5p/mmu-miR-140/rno-miR-140	610.42	677.17	701.92	683.17	569	522.33	681.08	627.17		557.83	581.13	565.17	591.38
hsa-miR-140-5p/mmu-miR-140/rno-miR-140	618.5	658.25	711.17	731.88	584.67	572.75	619.58	638.17		579.08	557.5	579.08	570.08
hsa-miR-142-3p/mmu-miR-142-3p/rno-miR-142-3p	1254.08	1381.17	1258.67	1386.08	1846.17	1925	1925	1874.92		1974.67	2154.25	2003.42	2086.58
hsa-miR-142-3p/mmu-miR-142-3p/rno-miR-142-3p	1258.67	1343.17	1347.92	1322.08	2193.17	1815.75	1539	1925		1991.83	2076.5	2020.75	2094.67
hsa-miR-142-3p/mmu-miR-142-3p/rno-miR-142-3p	1283.83	1159.33	1381.17	1343.17	1805.92	2076.5	1133.75	1945.33		2136.42	2057.67	2064.58	2101.42
hsa-miR-142-3p/mmu-miR-142-3p/rno-miR-142-3p	1262.67	1211.58	1467	1224.33	1890.92	1830.92	1678.17	2177.17		2057.67	2136.42	2013.42	2013.42
hsa-miR-142-5p/mmu-miR-142-5p/rno-miR-142-5p	586.42	604.67	581.13	650.17	1037.5	928.5	985.75	992.83		1078.17	1067.25	1124.75	1090.25
hsa-miR-142-5p/mmu-miR-142-5p/rno-miR-142-5p	583.67	595.04	635.17	662.33	1016.83	861.13	934.5	1001.75		1128.79	1069.67	1201.25	1149.08
hsa-miR-142-5p/mmu-miR-142-5p/rno-miR-142-5p	611.33	602.75	466.38	675.5	59.42	1046.92	757.67	1032.33		1229.5	1125.83	1145.92	1123.67
hsa-miR-142-5p/mmu-miR-142-5p/rno-miR-142-5p	523	624.67	648.75	559.25	60.5	997.58	900.92	995.17		1159.33	1123.67	1181.58	1145.92
hsa-miR-143/mmu-miR-143/rno-miR-143	16900.2	17841.4	15638.3	16900.2	21566.6	20974.9	24235.3	20425.5		17101.7	15531.5	14917.1	16695.2
hsa-miR-143/mmu-miR-143/rno-miR-143	15815.7	16695.2	17480.8	17480.8	20645.9	23110.2	23458.6	20974.9		17017.4	18356.2	17630.7	18106.5
hsa-miR-143/mmu-miR-143/rno-miR-143	15531.5	16470.8	18356.2	18106.5	22095.8	23458.6	20645.9	20831.5		17630.7	17630.7	13694.1	17480.8
hsa-miR-143/mmu-miR-143/rno-miR-143	15086.2	17950.2	18993.5	18356.2	22500.6	22831.3	21168.3	23110.2		15446.7	19097.1	17480.8	18728.4
hsa-miR-144/mmu-miR-144/rno-miR-144	2800.42	2559.25	2617.58	2645.25	6793.25	6362.25	6854.17	7769.33		5806.33	6250.42	5694.92	5968.08
hsa-miR-144/mmu-miR-144/rno-miR-144	2902.92	3087.67	2783.25	2845.67	7373.92	4052.83	7152.92	5897.33		6901.08	6289.08	5775.17	6561.25
hsa-miR-144/mmu-miR-144/rno-miR-144	2879.67	3043.58	2874.33	2830.58	5775.17	6672.42	6442.08	8188.17		7124.58	6424.25	5424.08	7428.5
hsa-miR-144/mmu-miR-144/rno-miR-144	2774	3005.17	2893.08	3191.17	7478.08	6965.08	6901.08	8066.33		6995.17	5671.92	6149.08	6250.42
hsa-miR-145/mmu-miR-145/rno-miR-145	1416.25	1262.67	1172.92	1206.63	1413.75	1454.08	1444.83	1541.29		1408.83	1294.33	1137.71	1283.83
hsa-miR-145/mmu-miR-145/rno-miR-145	1364.83	1258.67	1205.75	1155.83	1355.42	1440	1454.08	1469.92		1164.33	1336.08	1086.33	1202.5
hsa-miR-145/mmu-miR-145/rno-miR-145	1355.42	1127.75	1207.5	1164.33	1524.42	1504.42	1200	1550.5		1206.63	1331.17	1128.79	1258.67
hsa-miR-145/mmu-miR-145/rno-miR-145	1416.25	1150.79	1186.67	1161.17	1283.83	1567.67	1283.83	1570.42		1240.42	1322.08	1137.71	1254.08
hsa-miR-149*	2166.92	2783.25	2724.5	2645.25	2688.92	2276.25	3141.67	2466.17		2514.83	2712.17	2222.92	2460.33
hsa-miR-149*	2499.08	2579.67	2541.25	2573.08	2573.08	2756	2893.08	2477.5		2615.29	2845.67	2364.17	2582.08
hsa-miR-149*	2202.25	2514.83	2748.75	2679.67	2390.92	2579.67	2507.17	2672.17		2533.58	2298.25	2637.67	2654.5
hsa-miR-149*	2193.17	2351.25	2594.83	2053.33	2579.67	2800.42	2664.17	2698.92		2064.58	2664.17	2824.38	2756
hsa-miR-151-5p/mmu-miR-151-5p/rno-miR-151	525.25	560.25	520	567.33	482.83	442.29	428.92	449.29		492.33	470.92	474.67	488.75
hsa-miR-151-5p/mmu-miR-151-5p/rno-miR-151	514.17	546.92	546.5	520.42	467.42	461.67	430.83	410.83		495.58	446.71	459.71	492.33
hsa-miR-151-5p/mmu-miR-151-5p/rno-miR-151	514.17	512.08	527.42	508.33	475.25	483.58	326.17	438.46		541.38	513.25	461.25	496.25
hsa-miR-151-5p/mmu-miR-151-5p/rno-miR-151	527.42	548.67	565.17	554.67	506.17	457.79	369.42	426.33		550.67	499.33	502	485.67
hsa-miR-152/mmu-miR-152/rno-miR-152	769.83	941.75	938.33	927.33	740.67	713.42	795.08	725.33		965.25	934.5	866.13	909.88
hsa-miR-152/mmu-miR-152/rno-miR-152	843.25	894.92	855.75	997.58	815.17	762.46	695.58	763		969.42	864.67	827.83	946.08
hsa-miR-152/mmu-miR-152/rno-miR-152	860	987.17	866.13	972.42	826.25	795.08	547.33	790.33		1018.67	933.08	940.92	857.92
hsa-miR-152/mmu-miR-152/rno-miR-152	879.67	905.58	915.67	923.25	791.5	780.42	556.67	766.83		915.67	875.71	831.79	905.58
hsa-miR-154/mmu-miR-154/rno-miR-154	907.67	976.92	892.75	970.75	835.21	803.08	796.75	707.5		908.42	904.67	883.67	830.92
hsa-miR-154/mmu-miR-154/rno-miR-154	886.58	923.88	899.92	897.08	787	805.38	699.96	710.67		952.58	940.92	893.75	795.63
hsa-miR-154/mmu-miR-154/rno-miR-154	847.58	934.5	952.58	1020.5	806.17	828.5	539.25	747.08		986.46	912.58	946.08	865
hsa-miR-154/mmu-miR-154/rno-miR-154	806.92	926.17	957.5	924.5	817.29	817.29	683.17	745.17		942.58	915.67	871.92	923.25
hsa-miR-15a/mmu-miR-15a	3617.75	3108.33	3351.58	2952.75	2783.25	2629.92	2619.29	2507.17		3325	3316.5	2679.67	2879.67
hsa-miR-15a/mmu-miR-15a	3585.08	3270.75	3332.75	3325	2308.5	2818.17	2902.92	2818.17		3262.25	3245.5	3123.79	2664.17
hsa-miR-15a/mmu-miR-15a	3675.33	3119.92	2874.33	3270.75	2326.5	2563.58	2514.83	2384.33		3433.5	3304	3214.08	3235.58
hsa-miR-15a/mmu-miR-15a	3456	3294.5	2559.25	3332.75	2763.25	2390.92	2579.67	2351.25		3404.67	3351.58	3332.75	2629.92
hsa-miR-15b/mmu-miR-15b/rno-miR-15b	1238.25	1181.58	946.08	1078.17	1579.25	1595	1669.75	1723.92		1936.83	2020.75	1834.17	1964.83
hsa-miR-15b/mmu-miR-15b/rno-miR-15b	1157.58	1083.92	1034.33	1236.08	1909.08	1846.17	1197.25	1426.5		2222.92	1991.83	2118.25	1846.17
hsa-miR-15b/mmu-miR-15b/rno-miR-15b	1310	965.25	1140.33	1290.42	1839.08	1641.75	1037.5	1909.08		2101.42	1964.83	2180.58	1991.83
hsa-miR-15b/mmu-miR-15b/rno-miR-15b	1175.88	1161.17	1197.25	1277.58	1974.67	1604.83	1355.42	1846.17		2193.17	2013.42	1874.92	1805.92
hsa-miR-16/mmu-miR-16/rno-miR-16	18728.4	15330	17630.7	17717.9	18728.4	15994.9	16156.9	15638.3		15815.7	20010.2	17319.2	17017.4
hsa-miR-16/mmu-miR-16/rno-miR-16	13268.8	18728.4	18106.5	15446.7	20425.5	15638.3	18993.5	15207		24235.3	23110.2	23594.7	17841.4
hsa-miR-16/mmu-miR-16/rno-miR-16	13573.8	19324.2	19097.1	18993.5	21168.3	21168.3	17630.7	19324.2		23594.7	24664.5	24454	23314.8
hsa-miR-16/mmu-miR-16/rno-miR-16	12812.7	15446.7	17017.4	16327.7	18993.5	18356.2	15330	15388.3		24454	21843.3	23458.6	22831.3
hsa-miR-17/mmu-miR-17/rno-miR-17-5p/rno-miR-17	1202.5	1197.25	1093.08	1117.75	1304.5	1229.5	1205.75	1177.75		1550.5	1418.75	1431.5	1406.38
hsa-miR-17/mmu-miR-17/rno-miR-17-5p/rno-miR-17	1192.08	1181.58	1167.67	1127.75	1403.92	1294.33	1145.92	1123.67		1595	1467	1513.75	1406.38
hsa-miR-17/mmu-miR-17/rno-miR-17-5p/rno-miR-17	1244.67	1240.42	1129.83	1192.08	1469.92	1450.42	1016.83	1249.5		1652.67	1450.42	1492.17	1391
hsa-miR-17/mmu-miR-17/rno-miR-17-5p/rno-miR-17	1157.58	1219.08	899.92	1202.5	1391	1283.83	1083.92	1174		1662.83	1494.17	1543.58	1460.17
hsa-miR-181a/mmu-miR-181a/rno-miR-181a	416.21	441.75	521.67	453.96	392.75	366.42	474.25	406.67		444.5	424	361.5	427.42
hsa-miR-181a/mmu-miR-181a/rno-miR-181a	451.25	452.08	453.96	451.25	390.08	433.92	463	382.92		459.71	396.67	448.46	374.33
hsa-miR-181a/mmu-miR-181a/rno-miR-181a	448	466.58	448.92	444.17	427.42	380.79	528.5	456.21		475.08	435.79	444.17	451.25
hsa-miR-181a-2*	463.54	583.29	574.54	608.83	781.29	854.83	1056.83	911.83		738.33	711.67	611.83	744.42
hsa-miR-181a-2*	506.17	546.92	510.92	496.67	817.29	915.67	911.21	650.17		675.5	700.5	802.46	684.13
hsa-miR-181a-2*	502.75	466.58	656.5	575.25	809.17	866.13	868.75	720.25		580.33	653.75	876.83	700.5
hsa-miR-181a-2*	543.67	525.63	656.5	546.5	62.33	799.83	930.33	804.58		636.92	696.75	1006.83	752.67
hsa-miR-184/mmu-miR-184/rno-miR-184	1003.33	948.67	652.42	948.67	885.67	835.21	1520.25	1030.25		844	1009.58	761.25	820.88
hsa-miR-184/mmu-miR-184/rno-miR-184	1067.25	887.5	855.75	951.83	1023.67	968.08	1219.08	1065.08		746.42	1040.75	745.75	1000.08
hsa-miR-184/mmu-miR-184/rno-miR-184	850.88	985.75	801.17	868.75	930.33	961	1644.67	1102.5		814.17	959.58	724.13	870.33
hsa-miR-184/mmu-miR-184/rno-miR-184	832.67	914.5	809.17	982.17	891.75	1129.83	1631	1025.58		788.67	1001.75	791.5	818.08
hsa-miR-185/mmu-miR-185/rno-miR-185	857.29	802.46	715.33	709.92	1294.33	1110.33	1258.67	1120.58		1125.83	1127.75	1062.92	1065.08
hsa-miR-185/mmu-miR-185/rno-miR-185	426.75	427.67	385.58	363.5	632.75	687	552.63	508.92		638.17	636.92	644.71	589.42
hsa-miR-185/mmu-miR-185/rno-miR-185	853.67	776.5	758.13	713.42	1119.17	1102.5	1302.08	1164.33		1167.67	1129.83	909.17	1140.33
hsa-miR-185/mmu-miR-185/rno-miR-185	464.79	425.08	389.13	385.58	714.54	697.75	529.75	592.08		661.42	663.71	644.71	622.79
hsa-miR-185/mmu-miR-185/rno-miR-185	826.71	790.92	806.17	817.08	1110.33	739.17	1174	1206.63		1065.08	1215.67	1114.33	1159.33
hsa-miR-185/mmu-miR-185/rno-miR-185	471.88	463.54	440.75	422.54	760	759.42	585.29	680.25		709	713.08	721.04	684.13
hsa-miR-185/mmu-miR-185/rno-miR-185	803.08	751	841.25	826.25	1290.42	1360.58	1167.67	1197.25		1174	1140.33	909.17	1155.83
hsa-miR-185/mmu-miR-185/rno-miR-185	485.33	405.42	421.42	412.17	753.5	721.83	545.88	666.25		658.25	666.25	681.92	630
hsa-miR-187*	303.5	345.75	306.5	274.58	691.42	625.29	381.08	547.33		389.58	385.75	361.5	455.58
hsa-miR-190/mmu-miR-190/rno-miR-190	451.25	512.08	456.21	514.17	317.92	331.75	286.67	302.5		453.5	429.54	384.25	410.17
hsa-miR-190/mmu-miR-190/rno-miR-190	476.5	512.08	500.75	517.75	349	354.83	291.83	319.54		501.38	459.33	452.67	427.42
hsa-miR-190/mmu-miR-190/rno-miR-190	482.5	521.04	551.25	525.25	339.08	325.17	263.46	323.21		465.17	451.25	486.58	472.17
hsa-miR-190/mmu-miR-190/rno-miR-190	558.71	589.75	553	539.75	303.67	307.67	280.33	324		490.83	457.79	482.83	490.29
hsa-miR-191/mmu-miR-191/rno-miR-191	1046.92	1117.75	1056.83	1083.92	1106.42	965.25	1127.75	952.58		1280.71	1099.42	1262.67	1059.58
hsa-miR-191/mmu-miR-191/rno-miR-191	1073.83	1073.83	1122.13	961	1229.5	1171.83	1124.75	997.58		1290.42	1161.17	1322.08	1219.08
hsa-miR-191/mmu-miR-191/rno-miR-191	1102.5	1114.33	953.83	1080.83	1096.42	1207.5	992.83	1071.75		1299.67	1236.08	1314.38	1247.08
hsa-miR-191/mmu-miR-191/rno-miR-191	1147.5	1202.5	1215.67	1106.42	1184.13	1320.42	936.92	1059.58		1304.5	1258.67	1393.33	1304.5
hsa-miR-193a-3p/mmu-miR-193/rno-miR-193	912.58	937.63	852.58	843.25	965.25	952.58	980.83	866.92		766.83	893.75	824.58	805.38
hsa-miR-193a-3p/mmu-miR-193/rno-miR-193	726.08	894.92	848.75	717	997.58	992.83	924.5	868.75		906.83	768.83	844.33	782.17
hsa-miR-193a-3p/mmu-miR-193/rno-miR-193	963.13	873.25	708.25	750.13	1184.13	957.5	850.25	921.33		879.67	851.5	809.17	776.5
hsa-miR-193a-3p/mmu-miR-193/rno-miR-193	1054.42	923.88	816.13	856.67	1177.75	1127.75	749.25	906.83		830.08	766.08	814.17	892.75
hsa-miR-193a-5p	473.04	444.83	481.83	471.88	569	575.25	706.58	550.08		489.75	482.83	472.46	484
hsa-miR-193a-5p	474.25	472.46	438	481.08	549.33	588.08	550.08	496.67		447.67	449.29	448.46	511.25
hsa-miR-193a-5p	449.92	421.42	408.25	489.75	590.21	560.88	579.08	592.08		525.63	493.25	517.75	479.42
hsa-miR-193a-5p	444.17	431.63	445.46	450.5	544	570.08	473.04	569		509.75	473.79	474.67	447.67
hsa-miR-193b	6384.5	7539.42	7859.42	7088	7711.17	6491.67	7859.42	6872.08		5424.08	5951.33	6400.83	7201.17
hsa-miR-193b	6872.08	7741.33	7769.33	7152.92	7399.5	6995.17	8154	7399.5		5824.42	6317.17	6774.42	7769.33
hsa-miR-193b	7188.08	7859.42	9129.58	7124.58	7973	7088	7399.5	7617.58		6027.33	6601	7214.25	8041
hsa-miR-193b	7325.92	8254	8928.92	8358	8066.33	7478.08	7428.5	7741.33		6672.42	6901.08	7277.5	8528.42
hsa-miR-193b*	482.5	592.08	563.42	620.5	569	433	590.67	430.58		513.71	557.5	463	530.92
hsa-miR-193b*	523.83	589.08	506.75	612.88	580.75	611.33	475.96	554.67		566.33	546.5	575.88	548
hsa-miR-193b*	570.67	583.29	562	599.17	566.33	614.54	408.58	584.17		563.83	574.54	573.29	494.33
hsa-miR-193b*	581.5	579.92	559.25	657.83	619.58	584.17	505	401.21		565.17	515.08	492.33	498.5
hsa-miR-195/mmu-miR-195/rno-miR-195	4187.75	2975.25	3723	3935.29	3617.75	3379.67	3706.5	3096.67		3909	3870.33	3649.92	3294.5
hsa-miR-195/mmu-miR-195/rno-miR-195	4006.58	3944.92	3884.42	3877.38	3884.42	3794.5	3585.08	3534		3985.08	4162.58	3964.17	3838.58
hsa-miR-195/mmu-miR-195/rno-miR-195	4162.58	4066.75	4203	4226.58	4141.58	4029.08	3087.67	3675.33		4040.75	4260.67	3925.67	3870.33
hsa-miR-195/mmu-miR-195/rno-miR-195	4203	4363.17	4529.33	4661.33	4117.33	4006.58	3464.67	4277.08		4320.25	4320.25	3944.92	4154.92
hsa-miR-196a/mmu-miR-196a/rno-miR-196a	731.33	873.25	745.17	632.75	479.42	651.29	674.88	690.5		779.17	676.33	737	656.5
hsa-miR-196a/mmu-miR-196a/rno-miR-196a	777.25	761.92	812.67	865	533.33	514.63	612.88	554.67		600	768.83	710.29	744.42
hsa-miR-196a/mmu-miR-196a/rno-miR-196a	753	807.67	818.67	715.33	707.04	551.25	464.13	713.42		668.75	796.75	709	737
hsa-miR-196a/mmu-miR-196a/rno-miR-196a	656.5	729.67	706.58	860	681.08	718.42	444.17	760.58		728.75	718.42	757.67	755.58
hsa-miR-199a-3p/hsa-miR-199b-3p/mmu-miR-199a-3p/mmu-miR-199b/rno-miR-199a-3p	1120.58	1251.79	1219.08	1197.25	951.08	822.29	1078.17	924.5		982.17	569	850.25	788.67
hsa-miR-199a-3p/hsa-miR-199b-3p/mmu-miR-199a-3p/mmu-miR-199b/rno-miR-199a-3p	1142.33	1174	1090.25	1219.08	1009.58	995.17	961	918.63		1132.42	1037.5	1012.58	981.5
hsa-miR-199a-3p/hsa-miR-199b-3p/mmu-miR-199a-3p/mmu-miR-199b/rno-miR-199a-3p	1127.75	1088.29	1085.13	1172.92	917.5	983.96	854.83	930.33		1120.58	1104.46	1056.83	1023.67
hsa-miR-199a-3p/hsa-miR-199b-3p/mmu-miR-199a-3p/mmu-miR-199b/rno-miR-199a-3p	1167.67	1283.83	1145.92	1318.75	934.5	990.75	847.58	965.25		1147.5	1076	995.17	1078.17
hsa-miR-199a-5p/mmu-miR-199a-5p/rno-miR-199a-5p	2276.25	2013.42	1411.29	1788.42	2032.5	2053.33	1644.67	1669.75		1723.92	1778.42	1504.42	1691.25
hsa-miR-199a-5p/mmu-miR-199a-5p/rno-miR-199a-5p	1954.33	1557	1294.33	1304.5	2154.25	2202.25	1579.25	1510.88		1909.08	1870.21	1469.92	1749.63
hsa-miR-199a-5p/mmu-miR-199a-5p/rno-miR-199a-5p	2101.42	1840.75	1778.42	1758	592.58	2154.25	1460.17	1652.67		1534.25	1564.92	1925	1662.83
hsa-miR-199a-5p/mmu-miR-199a-5p/rno-miR-199a-5p	1991.83	1945.33	1685.58	1579.25	606.17	1991.83	1631	1731.33		1925	1310	1815.75	1362.71
hsa-miR-199b-5p	938.33	1014.42	863.46	815.17	844.33	745.75	723.67	758.58		701.92	642.83	620.5	710.29
hsa-miR-199b-5p	1129.83	856.67	951.08	893.75	848.75	882.08	790.33	817.5		852.58	801.17	821.5	900.5
hsa-miR-199b-5p	806.92	1020.5	922.29	709.92	839.5	851.5	699.96	803.08		848.75	783.25	780.42	834.58
hsa-miR-199b-5p	1132.42	1006.83	948.67	850.88	732.42	856.67	701.92	807.67		835.21	790.33	779.17	909.88
hsa-miR-19a/mmu-miR-19a/rno-miR-19a	2177.17	2076.5	1974.67	2094.67	2086.58	1890.92	2003.42	2136.42		2044.42	1949.83	1945.33	2114.58
hsa-miR-19a/mmu-miR-19a/rno-miR-19a	2044.42	2166.92	1900.5	2210.92	2057.67	2064.58	2154.25	2057.67		2315.83	2351.25	2094.67	2252.83
hsa-miR-19a/mmu-miR-19a/rno-miR-19a	2244	2136.42	2064.58	2136.42	2044.42	2101.42	1769	2232.58		2265.33	2326.5	2136.42	2177.17
hsa-miR-19a/mmu-miR-19a/rno-miR-19a	2298.25	2202.25	2044.42	2265.33	2222.92	2166.92	2244	2244		2276.25	2244	2281.42	2308.5
hsa-miR-19b/mmu-miR-19b/rno-miR-19b	2860.33	2763.25	3043.58	2584.5	2615.29	2637.67	2679.67	2952.75		3281.08	3294.5	2964	3447.33
hsa-miR-19b/mmu-miR-19b/rno-miR-19b	2845.67	2879.67	2460.33	2911.17	2985.58	2724.5	3235.58	3035.92		2879.67	3235.58	3035.92	2813.67
hsa-miR-19b/mmu-miR-19b/rno-miR-19b	2869	2637.67	2114.58	2613	2813.67	2893.08	2688.92	3127.67		3351.58	3332.75	3240.54	3183.79
hsa-miR-19b/mmu-miR-19b/rno-miR-19b	3433.5	2533.58	2902.92	2724.5	3119.92	2774	2276.25	3853.08		3035.92	2645.25	2559.25	3379.67
hsa-miR-206/mmu-miR-206/rno-miR-206	24454	24814.5	25565.6	27052.8	25301.8	22500.6	23110.2	23458.6		20010.2	21566.6	20425.5	24454
hsa-miR-206/mmu-miR-206/rno-miR-206	24664.5	26088.2	28207.5	22831.3	26088.2	18526.8	15638.3	24814.5		24814.5	20974.9	19563	18526.8
hsa-miR-206/mmu-miR-206/rno-miR-206	27052.8	22831.3	24814.5	31075.2	25565.6	26525.6	15207	24235.3		20208.2	22831.3	23110.2	21843.3
hsa-miR-206/mmu-miR-206/rno-miR-206	29367.9	29015.8	29887.8	27862.4	21843.3	23594.7	21843.3	27052.8		20425.5	23458.6	22702	21566.6
hsa-miR-208a/mmu-miR-208a/rno-miR-208	1666.29	1698.5	1669.75	1741.25	1347.92	953.83	1310	1266.83		1614.83	1705.5	1474.08	1474.08
hsa-miR-208a/mmu-miR-208a/rno-miR-208	1564.92	1769	1769	1587.75	1440	1413.75	1399.79	1322.08		1669.75	1635	1719.21	1624
hsa-miR-208a/mmu-miR-208a/rno-miR-208	1678.17	1834.17	1444.83	1762.67	1395.67	1492.17	1090.25	1224.33		1731.33	1606.58	1666.29	1678.17
hsa-miR-208a/mmu-miR-208a/rno-miR-208	1788.42	1900.5	1736.29	1870.21	1532.21	1492.17	1093.08	1413.75		1691.25	1550.5	1694.88	1710
hsa-miR-208b/mmu-miR-208b	7124.58	8394.25	8254	8972.75	8358	8005.08	10849.7	7711.17		8005.08	7170.5	6442.08	7799.42
hsa-miR-208b/mmu-miR-208b	6774.42	8188.17	9245.83	8123.33	8005.08	8094.08	7887.58	8286.5		7399.5	7124.58	6617.08	8559.33
hsa-miR-208b/mmu-miR-208b	7246.92	8469.83	9709.92	9170.92	8094.08	8469.83	6250.42	8496		7828.17	7035.5	7438.33	8394.25
hsa-miR-208b/mmu-miR-208b	6965.08	8123.33	10084.3	9593.33	7741.33	8358	8319.63	8469.83		7755.33	6872.08	6527.67	8094.08
hsa-miR-20a/mmu-miR-20a/rno-miR-20a	2654.5	2672.17	2252.83	2222.92	2748.75	2911.17	2800.42	2748.75		2980.42	2763.25	2507.17	3332.75
hsa-miR-20a/mmu-miR-20a/rno-miR-20a	2377.75	2617.58	2101.42	2514.83	3039.75	2985.58	2724.5	2763.25		3447.33	3379.67	3566.42	3362
hsa-miR-20a/mmu-miR-20a/rno-miR-20a	2514.83	2698.92	2645.25	2763.25	3087.67	3043.58	2448.08	2911.17		3464.67	3447.33	3632.67	3547.25
hsa-miR-20a/mmu-miR-20a/rno-miR-20a	2482.58	2654.5	2672.17	2736.17	3074	2860.33	2619.29	2584.5		3517	3404.67	3493.5	3604.25
hsa-miR-21/mmu-miR-21/rno-miR-21	2390.92	2688.92	2573.08	2815.92	2621	2487.67	2487.67	2439.92		2252.83	1974.67	2252.83	2197.71
hsa-miR-21/mmu-miR-21/rno-miR-21	2507.17	2594.83	2533.58	2688.92	2533.58	1339.63	2783.25	2629.92		2053.33	2377.75	2326.5	2364.17
hsa-miR-21/mmu-miR-21/rno-miR-21	2552.08	2645.25	2637.67	2748.75	2499.08	2606.33	2315.83	2561.42		2032.5	2338.25	2369.5	2184
hsa-miR-21/mmu-miR-21/rno-miR-21	2606.33	2613	2625.46	2879.67	2704.5	2617.58	2108	2688.92		2448.08	2210.92	2377.75	2487.67
hsa-miR-214/mmu-miR-214/rno-miR-214	765.58	850.25	786.42	899.33	921.33	957.5	1044.08	945.17		844	848.75	826.25	820.88
hsa-miR-214/mmu-miR-214/rno-miR-214	737.67	882.08	823.83	885.67	970.75	983.96	1012.58	927.33		687	817.29	888.58	850.25
hsa-miR-214/mmu-miR-214/rno-miR-214	777.25	866.92	823.83	848.75	1000.08	1000.08	965.25	970.75		949.88	896.08	893.75	862.25
hsa-miR-214/mmu-miR-214/rno-miR-214	772.38	860	883.67	888.58	943.42	987.17	952.58	985.75		908.42	884.08	847.58	803.08
hsa-miR-22*/mmu-miR-22*/rno-miR-22*	2724.5	2869	2995.38	2774	2286.58	2338.25	2606.33	2308.5		3087.67	3281.08	3087.67	3096.67
hsa-miR-22*/mmu-miR-22*/rno-miR-22*	2824.38	2704.5	3235.58	3141.67	2232.58	2377.75	2712.17	2384.33		3141.67	3096.67	2477.5	3281.08
hsa-miR-22*/mmu-miR-22*/rno-miR-22*	2763.25	2724.5	2613	3123.79	2800.42	2541.25	1909.08	2902.92		3294.5	2487.67	3214.08	3325
hsa-miR-22*/mmu-miR-22*/rno-miR-22*	2824.38	2818.17	3017.75	2860.33	2338.25	2466.17	1874.92	2615.29		3304	2613	3176.42	2679.67
hsa-miR-22/mmu-miR-22/rno-miR-22	39793.1	47871.2	41418.3	35459.7	43127.3	47120.4	54698.2	47120.4		39006.4	45089.2	47120.4	44106.6
hsa-miR-22/mmu-miR-22/rno-miR-22	41958.5	35838	40860	40860	47120.4	42337.9	37340.7	46017.2		47871.2	46017.2	47871.2	47120.4
hsa-miR-22/mmu-miR-22/rno-miR-22	40860	49816.2	40252.8	45089.2	47871.2	44106.6	45089.2	47871.2		38636.3	47871.2	49816.2	39793.1
hsa-miR-22/mmu-miR-22/rno-miR-22	46017.2	46017.2	46017.2	36487.3	54698.2	46017.2	49816.2	49816.2		49816.2	38009.3	41958.5	40252.8
hsa-miR-222/mmu-miR-222/rno-miR-222	711.67	792.75	803.08	774.17	757.67	913.33	830.08	830.5		699.42	707.5	657.83	665.79
hsa-miR-222/mmu-miR-222/rno-miR-222	690.5	796.75	863.46	841.25	956.5	908.42	832.67	844.67		645.33	734.13	676.33	669.5
hsa-miR-222/mmu-miR-222/rno-miR-222	729.67	753.5	827.83	831.79	1006.83	898.71	599.17	890.83		720.25	765.08	663.71	713.75
hsa-miR-222/mmu-miR-222/rno-miR-222	727.5	784.33	830.08	829.29	994	896.08	783.25	876.83		692.21	747.08	659.38	692.21
hsa-miR-223/mmu-miR-223/rno-miR-223	289.88	298.96	301.5	299.58	392.75	509.75	278	376.25		531.92	504.25	524.17	522.33
hsa-miR-23a/mmu-miR-23a/rno-miR-23a	15207	14917.1	15815.7	14108.2	15994.9	16695.2	20974.9	16900.2		17841.4	15330	14499.9	15531.5
hsa-miR-23a/mmu-miR-23a/rno-miR-23a	17101.7	17101.7	17841.4	14224.7	17017.4	11449.2	19785.9	17841.4		16327.7	16470.8	15446.7	16470.8
hsa-miR-23a/mmu-miR-23a/rno-miR-23a	14108.2	18526.8	17717.9	14917.1	17101.7	16900.2	16470.8	17717.9		16695.2	15446.7	15330	16594.6
hsa-miR-23a/mmu-miR-23a/rno-miR-23a	17017.4	18356.2	14637.6	18526.8	13694.1	17319.2	17950.2	16695.2		16900.2	15815.7	15994.9	14108.2
hsa-miR-23b/mmu-miR-23b/rno-miR-23b	21168.3	20425.5	19563	20974.9	19097.1	16594.6	23314.8	19097.1		17717.9	20645.9	19324.2	20974.9
hsa-miR-23b/mmu-miR-23b/rno-miR-23b	20208.2	20974.9	21168.3	20425.5	18356.2	19563	22702	18993.5		20645.9	21168.3	19785.9	19563
hsa-miR-23b/mmu-miR-23b/rno-miR-23b	20645.9	19563	20645.9	21566.6	19324.2	18106.5	22500.6	20010.2		23314.8	22095.8	20974.9	20645.9
hsa-miR-23b/mmu-miR-23b/rno-miR-23b	21566.6	21168.3	22095.8	21843.3	19563	20208.2	21566.6	19785.9		21843.3	20831.5	20645.9	20010.2
hsa-miR-24/mmu-miR-24/rno-miR-24	17717.9	15086.2	15531.5	15815.7	14224.7	15446.7	19324.2	17319.2		15638.3	13809.5	11973.8	15207
hsa-miR-24/mmu-miR-24/rno-miR-24	15638.3	15994.9	16470.8	14740.2	13991.8	14499.9	18356.2	16327.7		16470.8	16156.9	12396.8	15994.9
hsa-miR-24/mmu-miR-24/rno-miR-24	16695.2	15815.7	15994.9	16470.8	14499.9	15815.7	17841.4	17630.7		14637.6	14917.1	13445	16156.9
hsa-miR-24/mmu-miR-24/rno-miR-24	16156.9	16594.6	15446.7	16594.6	15531.5	16156.9	16594.6	16470.8		15330	14637.6	13991.8	15446.7
hsa-miR-24-1*/mmu-miR-24-1*/rno-miR-24-1*	1472	1452.25	1254.08	1386.08	1262.67	1164.33	1345.54	1125.83		1360.58	1372.75	1413.75	1454.08
hsa-miR-24-1*/mmu-miR-24-1*/rno-miR-24-1*	1536.63	1474.08	1411.29	1422.63	1240.42	1310	1266.83	1054.42		1530.17	1440	1530.17	1450.42
hsa-miR-24-1*/mmu-miR-24-1*/rno-miR-24-1*	1478.75	1482.54	1426.5	1474.08	1336.08	1386.08	1155.83	1149.08		1600.58	1539	1520.25	1501.46
hsa-miR-24-1*/mmu-miR-24-1*/rno-miR-24-1*	1627.5	1635	1534.25	1652.67	1408.83	1395.67	1160.25	1355.42		1624	1595	1587.75	1614.83
hsa-miR-25*	413.04	410.5	366.75	358.5	362.25	454.79	579.92	402.42		359.58	343.08	374	386.42
hsa-miR-26a/mmu-miR-26a/rno-miR-26a	22702	27052.8	22831.3	29367.9	27052.8	20645.9	27628.2	24454		28652.6	26088.2	21843.3	25565.6
hsa-miR-26a/mmu-miR-26a/rno-miR-26a	27628.2	26525.6	27628.2	28652.6	26852.6	28652.6	24814.5	23846.2		26088.2	23846.2	25850.8	25850.8
hsa-miR-26a/mmu-miR-26a/rno-miR-26a	26525.6	27862.4	23846.2	28207.5	28207.5	29367.9	20208.2	26088.2		25301.8	24814.5	26852.6	27628.2
hsa-miR-26a/mmu-miR-26a/rno-miR-26a	26852.6	27348.4	23110.2	29015.8	27862.4	27862.4	24454	25850.8		27862.4	24235.3	26525.6	24664.5
hsa-miR-26b/mmu-miR-26b/rno-miR-26b	34354.8	34354.8	34354.8	30568.8	24454	25565.6	35838	30279.8		30279.8	30279.8	34354.8	30279.8
hsa-miR-26b/mmu-miR-26b/rno-miR-26b	26088.2	35459.7	35459.7	33812.4	36487.3	35459.7	41418.3	35164.1		35164.1	35164.1	29367.9	31762.7
hsa-miR-26b/mmu-miR-26b/rno-miR-26b	33182.9	36487.3	39793.1	34354.8	30568.8	32686.8	25301.8	27348.4		35838	31762.7	29887.8	33812.4
hsa-miR-26b/mmu-miR-26b/rno-miR-26b	35164.1	35164.1	41958.5	35838	28652.6	35164.1	39006.4	37340.7		36917.6	35838	36487.3	36487.3
hsa-miR-27a/mmu-miR-27a/rno-miR-27a	7152.92	8154	7741.33	7246.92	6194.67	5221.08	8806	7373.92		5775.17	5295.25	5722.17	6672.42
hsa-miR-27a/mmu-miR-27a/rno-miR-27a	7399.5	8286.5	7828.17	7539.42	5951.33	5403.92	8559.33	7214.25		6822.92	6400.83	6080.92	7448.17
hsa-miR-27a/mmu-miR-27a/rno-miR-27a	7859.42	8329.67	8066.33	8154	6289.08	6194.67	8226.83	7277.5		6275.5	6122.33	6053.17	7062
hsa-miR-27a/mmu-miR-27a/rno-miR-27a	8005.08	8496	8528.42	8066.33	7152.92	5991.75	8999.42	7887.58		6854.17	6080.92	6282.29	7349.17
hsa-miR-27b/mmu-miR-27b/rno-miR-27b	8358	8999.42	10014.2	9530.42	7428.5	6527.67	9386.5	7859.42		9982.83	8643.92	7438.33	9320
hsa-miR-27b/mmu-miR-27b/rno-miR-27b	9060	8559.33	9060	10475.1	7769.33	7301.75	8528.42	8358		8123.33	7741.33	6872.08	8496
hsa-miR-27b/mmu-miR-27b/rno-miR-27b	8862.83	8588.17	9640.92	10204.8	7448.17	7373.92	6793.25	8254		9742.33	7301.75	7399.5	8704.25
hsa-miR-27b/mmu-miR-27b/rno-miR-27b	8928.92	9170.92	10114.8	9350.5	7277.5	7277.5	6289.08	8999.42		7755.33	7595.92	6822.92	9105.17
hsa-miR-28-5p/mmu-miR-28/rno-miR-28	751	771.38	784.67	836.63	709	689.58	624.13	677.17		764.25	707.5	748.17	730.5
hsa-miR-28-5p/mmu-miR-28/rno-miR-28	713.08	756.63	777.25	819.46	705.08	693	697.25	664.17		649.46	632.75	736.08	658.67
hsa-miR-28-5p/mmu-miR-28/rno-miR-28	717.46	745.75	780.42	806.17	724.58	699.96	457.5	709		801.17	718.42	704	760.58
hsa-miR-28-5p/mmu-miR-28/rno-miR-28	756.63	817.5	834.58	846.25	734.13	736.08	652.42	687		709.92	639.54	743.33	713.75
hsa-miR-29a/mmu-miR-29a/rno-miR-29a	30568.8	30568.8	31075.2	29887.8	18526.8	28207.5	31075.2	29887.8		25565.6	25850.8	26088.2	25301.8
hsa-miR-29a/mmu-miR-29a/rno-miR-29a	31075.2	29367.9	33182.9	33182.9	29887.8	17480.8	28207.5	28652.6		29367.9	26852.6	25301.8	26088.2
hsa-miR-29a/mmu-miR-29a/rno-miR-29a	29887.8	31762.7	31762.7	35164.1	29367.9	31075.2	25850.8	27628.2		27052.8	29887.8	28652.6	27052.8
hsa-miR-29a/mmu-miR-29a/rno-miR-29a	31762.7	33812.4	33812.4	36917.6	29015.8	30568.8	26525.6	30568.8		27348.4	29015.8	29015.8	29367.9
hsa-miR-29b/mmu-miR-29b/rno-miR-29b	7904.17	7325.92	7152.92	6822.92	6213	5711.5	6965.08	7448.17		6384.5	5193.25	5760.33	6561.25
hsa-miR-29b/mmu-miR-29b/rno-miR-29b	8123.33	7277.5	7214.25	7349.17	7246.92	5931.58	7349.17	8309.58		6400.83	5824.42	5660.58	6508.17
hsa-miR-29b/mmu-miR-29b/rno-miR-29b	8254	7642.67	5459.83	6275.5	6275.5	5806.33	6601	8226.83		7022.5	5454.38	5645.42	6275.5
hsa-miR-29b/mmu-miR-29b/rno-miR-29b	8309.58	8066.33	7325.92	6965.08	6846.46	5792.08	6649.67	8394.25		5951.33	5851.75	5587.17	6491.67
hsa-miR-29c*/mmu-miR-29c*/rno-miR-29c*	714.54	638.67	736.08	587.5	596.96	588.08	667.5	535.08		646.58	656.5	562.5	624.67
hsa-miR-29c*/mmu-miR-29c*/rno-miR-29c*	708.25	593.08	576.5	562.96	617.08	560.88	585.29	655.79		635.17	666.25	699.96	533.13
hsa-miR-29c*/mmu-miR-29c*/rno-miR-29c*	717.46	717.46	738.33	688.88	599.17	622	515.08	619.04		665.79	552.63	696.75	649.46
hsa-miR-29c*/mmu-miR-29c*/rno-miR-29c*	720.25	698.58	584.17	534.75	628.83	593.83	527.42	645.96		683.17	657.83	644.71	643.46
hsa-miR-29c/mmu-miR-29c/rno-miR-29c	14499.9	14499.9	15086.2	13903.4	12623	11973.8	14108.2	14740.2		12396.8	9915.92	9640.92	10438.8
hsa-miR-29c/mmu-miR-29c/rno-miR-29c	13445	13991.8	16327.7	12481.4	12954.6	13809.5	14740.2	15086.2		13068.2	12303.4	11363.2	14224.7
hsa-miR-29c/mmu-miR-29c/rno-miR-29c	15446.7	14224.7	15330	13809.5	12812.7	12954.6	13068.2	14499.9		13445	11884.2	12812.7	14637.6
hsa-miR-29c/mmu-miR-29c/rno-miR-29c	14367.5	15531.5	14367.5	15531.5	12396.8	13903.4	13809.5	14224.7		15086.2	13068.2	12053.2	12623
hsa-miR-302d*	1012.58	1205.75	1159.33	1125.83	1266.83	1221.71	1631	1200		1200	997.58	938.33	1025.58
hsa-miR-302d*	975.08	1096.42	1068.46	1059.58	1093.08	1197.25	1318.75	1244.67		1000.08	1219.08	972.42	1152.5
hsa-miR-302d*	920.54	1001.75	1068.46	1145.92	1205.75	1294.33	1177.75	1262.67		976.92	1149.08	1142.33	1238.25
hsa-miR-302d*	1125.83	1135.08	1046.92	1032.33	1254.08	1294.33	1181.58	1215.67		1018.67	1167.67	1197.25	1264.75
hsa-miR-30a/mmu-miR-30a/rno-miR-30a	21843.3	23314.8	20831.5	20208.2	22831.3	22702	29015.8	20645.9		21566.6	24454	20831.5	20208.2
hsa-miR-30a/mmu-miR-30a/rno-miR-30a	22500.6	22702	25850.8	24235.3	23846.2	24235.3	28652.6	22500.6		24664.5	22702	22831.3	22702
hsa-miR-30a/mmu-miR-30a/rno-miR-30a	23458.6	23846.2	24235.3	23458.6	24235.3	21843.3	23594.7	21566.6		22500.6	25301.8	22500.6	23458.6
hsa-miR-30a/mmu-miR-30a/rno-miR-30a	23846.2	24235.3	23314.8	24814.5	23314.8	25301.8	22831.3	22831.3		21168.3	23314.8	23314.8	23846.2
hsa-miR-30b*	646.58	722.75	727.5	750.13	846.92	736.08	844	865.33		688.17	710.29	685.08	706.58
hsa-miR-30b*	622	691.42	691.42	636.92	743.88	853.67	1050	871.13		736.54	715.33	629.42	628
hsa-miR-30b*	624.67	600	759.42	636.92	729.67	835.21	861.13	891.75		685.67	788.67	731.33	773.5
hsa-miR-30b*	714.54	701.92	769.83	679.5	884.08	891.29	907.25	797.33		733	846.25	727.5	771.92
hsa-miR-30b/mmu-miR-30b/rno-miR-30b-5p	14740.2	14367.5	13445	15207	13068.2	15086.2	12812.7	12812.7		14740.2	13173.7	12712.8	15086.2
hsa-miR-30b/mmu-miR-30b/rno-miR-30b-5p	13903.4	15638.3	12233	15994.9	13573.8	14917.1	12143.6	13068.2		15531.5	13268.8	12233	14740.2
hsa-miR-30b/mmu-miR-30b/rno-miR-30b-5p	13991.8	15207	13068.2	17101.7	14367.5	14637.6	13268.8	13445		15207	14367.5	13173.7	14499.9
hsa-miR-30b/mmu-miR-30b/rno-miR-30b-5p	13694.1	16156.9	13903.4	15330	13268.8	15330	13445	13809.5		14224.7	13991.8	12481.4	15330
hsa-miR-30c/mmu-miR-30c/rno-miR-30c	18356.2	17717.9	17950.2	19324.2	17630.7	17101.7	20831.5	14917.1		18526.8	18993.5	18106.5	17101.7
hsa-miR-30c/mmu-miR-30c/rno-miR-30c	19324.2	18993.5	20208.2	19097.1	16900.2	19097.1	19097.1	17950.2		19324.2	20208.2	16900.2	19785.9
hsa-miR-30c/mmu-miR-30c/rno-miR-30c	18526.8	19097.1	18728.4	20010.2	19785.9	19785.9	15531.5	18356.2		18728.4	19785.9	18526.8	19324.2
hsa-miR-30c/mmu-miR-30c/rno-miR-30c	19785.9	19785.9	18526.8	18728.4	18106.5	20425.5	17101.7	17480.8		20974.9	22500.6	20208.2	20831.5
hsa-miR-30c-2*/mmu-miR-30c-2*/rno-miR-30c-2*	636.92	652.42	588.58	605.13	784.67	739.17	1034.33	817.5		713.42	777.25	663.71	665.79
hsa-miR-30c-2*/mmu-miR-30c-2*/rno-miR-30c-2*	548	624.67	630	616.38	737	775.75	1020.5	827.17		743.33	734.13	676.33	798.25
hsa-miR-30c-2*/mmu-miR-30c-2*/rno-miR-30c-2*	550.08	588.08	602.75	632.75	842.5	780.42	857.92	842.5		749.25	700.5	713.08	748.17
hsa-miR-30c-2*/mmu-miR-30c-2*/rno-miR-30c-2*	583.67	579.08	644.71	577.13	819.46	801.83	893.75	814.17		799.17	754.92	726.08	773.5
hsa-miR-30d*/rno-miR-30d*	67.21	69.58	63.92	60.83	63.25	58.42	59.25	59.58		59.58	11449.2	62.08	60.17
hsa-miR-30d/mmu-miR-30d/rno-miR-30d	3838.58	3235.58	3925.67	3404.67	3547.25	3694.58	2985.58	3394.67		4006.58	3820.08	3776.5	3884.42
hsa-miR-30d/mmu-miR-30d/rno-miR-30d	3566.42	3176.42	3191.17	3235.58	3447.33	3675.33	3362	3649.92		3547.25	3751.58	3394.67	4052.83
hsa-miR-30d/mmu-miR-30d/rno-miR-30d	3379.67	2736.17	3736.83	3379.67	3235.58	3664.5	2869	3325		3870.33	3736.83	3464.67	3183.79
hsa-miR-30d/mmu-miR-30d/rno-miR-30d	3870.33	3649.92	3218.92	3447.33	3433.5	3547.25	3266.5	3074		3362	3464.67	3985.08	3493.5
hsa-miR-30e*/mmu-miR-30e*/rno-miR-30e*	3127.67	3493.5	2845.67	3517	2448.08	2526.58	3404.67	2869		2621	3087.67	3005.17	3209.25
hsa-miR-30e*/mmu-miR-30e*/rno-miR-30e*	3200.21	3427.25	3675.33	3351.58	2377.75	2594.83	3209.25	2845.67		3245.5	2952.75	3262.25	2448.08
hsa-miR-30e*/mmu-miR-30e*/rno-miR-30e*	3404.67	3447.33	3061.42	3493.5	2830.58	2679.67	3017.75	2975.25		3235.58	2704.5	3191.17	2952.75
hsa-miR-30e*/mmu-miR-30e*/rno-miR-30e*	3362	3547.25	3160.17	3649.92	2975.25	2613	2774	2621		2712.17	2584.5	3061.42	2637.67
hsa-miR-30e/mmu-miR-30e/rno-miR-30e	4459.58	4478	4918.83	4918.83	4226.58	3649.92	6774.42	4162.58		5272.04	5108.25	4918.83	4877.33
hsa-miR-30e/mmu-miR-30e/rno-miR-30e	4741.25	4529.33	4778.33	5694.92	4619.5	4117.33	4320.25	5047.42		3723	3694.58	4861.5	4320.25
hsa-miR-30e/mmu-miR-30e/rno-miR-30e	4877.33	4381	5424.08	5660.58	3464.67	3723	3328.88	4741.25		4203	3675.33	4396.83	3925.67
hsa-miR-30e/mmu-miR-30e/rno-miR-30e	4970.67	4997.5	5054.29	4277.08	166.17	3706.5	4661.33	4877.33		3751.58	4796.58	4686.83	5466.42
hsa-miR-32*	534.75	569	549.71	593.08	668.75	668.75	823.08	711.67		593.08	612.33	560.88	588.08
hsa-miR-32*	539.25	573.83	562	562.96	657.83	590.67	837.42	717.46		588.08	495.17	596.04	599.58
hsa-miR-32*	541.67	573.83	579.08	562.96	638.67	677.96	820.25	734.13		616.38	625.29	570.67	581.5
hsa-miR-32*	565.75	570.08	572	620.5	701.21	696.17	753.25	385.75		605.58	614.54	601.58	576.5
hsa-miR-320/mmu-miR-320/rno-miR-320	1731.33	1669.75	1490.17	1520.25	1758	1741.25	1662.83	1302.08		1698.5	1490.17	1604.83	1467
hsa-miR-320/mmu-miR-320/rno-miR-320	1408.83	1600.58	1508	1608.33	1647.58	1855.92	1530.17	1408.83		1524.42	1662.83	1678.17	1395.67
hsa-miR-320/mmu-miR-320/rno-miR-320	1815.75	1587.75	1562.17	1527.29	1450.42	1936.83	1345.54	1494.17		1539	1652.67	1486.33	1644.67
hsa-miR-320/mmu-miR-320/rno-miR-320	1846.17	1562.17	1624	1714.5	1936.83	1909.08	1469.92	1450.42		1543.58	1830.92	1631	1595
hsa-miR-331-3p/mmu-miR-331-3p/rno-miR-331	1197.25	1426.5	1452.25	1662.83	1099.42	1036.33	1247.08	1037.5		1395.67	1249.5	1224.33	1304.5
hsa-miR-331-3p/mmu-miR-331-3p/rno-miR-331	1249.5	1360.58	1395.67	1490.17	1126.79	1037.5	1224.33	1080.83		1318.75	1299.67	1336.08	1372.75
hsa-miR-331-3p/mmu-miR-331-3p/rno-miR-331	1277.58	1290.42	1530.17	1513.75	1119.17	1032.33	946.08	1093.08		1355.42	1522.33	1393.33	1508
hsa-miR-331-3p/mmu-miR-331-3p/rno-miR-331	1299.67	1418.75	1364.83	1460.17	1065.08	1099.42	987.17	1258.67		1440	1478.75	1347.92	1524.42
hsa-miR-335/mmu-miR-335-5p/rno-miR-335	658.67	655.08	686.33	688.88	685.08	637.54	690.5	674.25		553.42	475.25	566.83	516.67
hsa-miR-335/mmu-miR-335-5p/rno-miR-335	606.75	719.58	704	769.83	642.83	724.58	588.08	643.46		559.25	526	553	552.63
hsa-miR-335/mmu-miR-335-5p/rno-miR-335	666.25	712.38	664.17	677.17	673.67	689.58	420.21	660.75		561.5	531.92	596.04	560.88
hsa-miR-335/mmu-miR-335-5p/rno-miR-335	625.92	615.67	749.25	695.04	765.08	658.25	541.08	683.17		582.21	557.5	536.67	516
hsa-miR-340/mmu-miR-340-5p/rno-miR-340-5p	732.42	698.58	727.5	724.13	724.58	771.92	740.67	796.17		663.25	682.54	659.38	646.58
hsa-miR-340/mmu-miR-340-5p/rno-miR-340-5p	701.21	687	727.5	707.04	753.5	805.38	788.13	779.17		630	653.75	624.67	679.5
hsa-miR-340/mmu-miR-340-5p/rno-miR-340-5p	724.13	681.08	731.33	717.92	807.67	817.29	736.08	775.75		639.92	585.29	704	706.58
hsa-miR-340/mmu-miR-340-5p/rno-miR-340-5p	765.58	715.33	746.42	747.08	799.17	850.25	754.25	824.58		689.58	686.33	676.33	657.83
hsa-miR-342-3p/mmu-miR-342-3p/rno-miR-342-3p	595.5	638.67	526.29	600	555.5	495.58	475.96	515.08		557.83	566.33	527.96	534.75
hsa-miR-342-3p/mmu-miR-342-3p/rno-miR-342-3p	632.75	619.58	556.08	627.17	516	530.92	401.67	550.08		549	544.33	570.67	544.33
hsa-miR-342-3p/mmu-miR-342-3p/rno-miR-342-3p	635.17	586.92	638.67	595.5	514.17	543.33	353.08	580.33		585.29	515.08	583.29	543
hsa-miR-342-3p/mmu-miR-342-3p/rno-miR-342-3p	630	571.25	668.75	616.38	539.25	519.58	396.67	523		585.29	571.25	534.75	524.17
hsa-miR-34a/mmu-miR-34a/rno-miR-34a	406.33	395.79	467.42	433	457.5	424.38	333	367.96		395.25	385.75	406.92	378.38
hsa-miR-34a/mmu-miR-34a/rno-miR-34a	463.54	416.83	428.92	469.67	454.42	436.92	308.04	381.88		413.5	352.42	422.25	382.5
hsa-miR-34b/mmu-miR-34b-3p	1635	2053.33	2013.42	1797.08	2064.58	2136.42	2879.67	2184		1587.75	1895.71	1614.83	1600.58
hsa-miR-34b/mmu-miR-34b-3p	1778.42	1741.25	1614.83	1805.92	1600.58	1974.67	2086.58	2101.42		1678.17	1691.25	1991.83	1855.92
hsa-miR-34b/mmu-miR-34b-3p	1769	1846.17	1678.17	1964.83	1778.42	2121.92	1797.08	1900.5		1805.92	1949.83	1855.92	1936.83
hsa-miR-34b/mmu-miR-34b-3p	1685.58	1762.67	1797.08	2003.42	2210.92	2013.42	1964.83	1936.83		1837.42	1631	1624	2003.42
hsa-miR-361-5p/mmu-miR-361/rno-miR-361	1175.88	1164.33	1172.92	1184.13	957.5	976	1149.08	951.08		1080.83	1174	1205.75	1247.08
hsa-miR-361-5p/mmu-miR-361/rno-miR-361	983.96	1211.58	1229.5	1283.83	960.29	1086.33	1069.67	1044.08		1117.75	1104.46	1304.5	1205.75
hsa-miR-361-5p/mmu-miR-361/rno-miR-361	1200	1142.33	1161.17	1215.67	985.75	1059.58	898.08	1131.13		1219.08	1154.17	1054.42	1290.42
hsa-miR-361-5p/mmu-miR-361/rno-miR-361	1152.5	1140.33	1262.67	1240.42	915.67	1004.92	1080.83	1140.33		1179.67	1266.83	1096.42	1123.67
hsa-miR-362-3p	648.75	726.08	619.58	642.83	465.67	459.33	387.25	447.33		428.67	405.42	376.67	396.92
hsa-miR-362-3p	720.25	736.54	758.13	731.88	499.33	482.5	427.42	420.96		498.5	473.79	405	442.83
hsa-miR-362-3p	671.67	704.54	693.75	740	493.58	501.38	366.08	477.25		517.75	467.83	482.83	449.67
hsa-miR-362-3p	687.58	724.58	746.42	785	521.67	512.67	383.42	489.75		516.67	479.83	508.92	505.58
hsa-miR-365/mmu-miR-365/rno-miR-365	3694.58	3281.08	3108.33	3794.5	2952.75	2712.17	2952.75	2736.17		2952.75	2830.58	2964	3270.75
hsa-miR-365/mmu-miR-365/rno-miR-365	3316.5	3751.58	3751.58	3074	2654.5	2477.5	3394.67	2645.25		2845.67	2938.75	3017.75	2845.67
hsa-miR-365/mmu-miR-365/rno-miR-365	3534	3351.58	3394.67	3585.08	2672.17	2659.33	3379.67	2860.33		3191.17	3127.67	3433.5	3245.5
hsa-miR-365/mmu-miR-365/rno-miR-365	3547.25	3820.08	3316.5	3706.5	3108.33	2736.17	3245.5	2774		3617.75	3141.67	3043.58	3160.17
hsa-miR-369-3p/mmu-miR-369-3p/rno-miR-369-3p	90.29	75.58	79.63	72.67	40860	67	71.58	71.08		67.25	70.92	64.67	72.5
hsa-miR-369-3p/mmu-miR-369-3p/rno-miR-369-3p	75.08	82.38	73.83	75.25	38009.3	68	70.25	76.5		72.5	64.33	67.25	68.75
hsa-miR-371-5p	2985.58	3427.25	3464.67	3294.5	3723	4741.25	3694.58	4529.33		3218.92	3394.67	2712.17	3074
hsa-miR-371-5p	3017.75	2774	3074	2975.25	4059.79	3944.92	3853.08	3776.5		3694.58	3838.58	3723	3304
hsa-miR-371-5p	2938.75	2276.25	3035.92	2985.58	4320.25	4066.75	3035.92	3838.58		3604.25	3649.92	3804.5	3804.5
hsa-miR-371-5p	3108.33	2938.75	3585.08	3218.92	3421	3884.42	3061.42	3723		3534	3517	3820.08	3675.33
hsa-miR-374a	2736.17	2800.42	2911.17	3281.08	2406.67	2514.83	2654.5	2276.25		3096.67	2606.33	2938.75	2582.08
hsa-miR-374a	2672.17	2845.67	3096.67	2902.92	2202.25	2507.17	2121.92	2406.67		3119.92	3160.17	2748.75	2645.25
hsa-miR-374a	2813.67	2813.67	3209.25	3123.79	2252.83	2573.08	1741.25	2414.17		3127.67	3043.58	2869	2774
hsa-miR-374a	2664.17	2893.08	3281.08	3316.5	2526.58	2552.08	1837.42	2637.67		2748.75	2541.25	3240.54	3087.67
hsa-miR-374b/mmu-miR-374/rno-miR-374	639.54	576.5	590.67	584.67	487.83	488.29	490.83	519.13		608.83	598.25	580.75	541.67
hsa-miR-374b/mmu-miR-374/rno-miR-374	605.58	612.33	593.08	577.13	473.04	472.46	434.63	483.17		597.33	577.13	585.92	545.88
hsa-miR-374b/mmu-miR-374/rno-miR-374	628	624.67	566.33	585.92	484.67	525.25	297.38	533.13		627.17	581.13	606.75	505.58
hsa-miR-374b/mmu-miR-374/rno-miR-374	638.17	643.46	627.17	565.75	509.75	540.67	337.42	491.13		589.75	581.13	573.29	539.75
hsa-miR-377/mmu-miR-377/rno-miR-377	534.75	505.58	465.17	504.25	622.79	532.92	566.33	429.17		422.25	524.17	456	451.25
hsa-miR-377/mmu-miR-377/rno-miR-377	520.42	531.92	434.33	458.08	431.63	475.25	484	357.83		385.58	452.67	389.13	444.5
hsa-miR-377/mmu-miR-377/rno-miR-377	527.42	490.83	496.25	443.42	559.25	507.33	387.25	416.21		440.75	440.33	418.33	446.08
hsa-miR-377/mmu-miR-377/rno-miR-377	662.33	596.58	510.92	499.63	665.33	658.25	491.42	564.71		507.83	563.83	516.67	509.75
hsa-miR-378*/mmu-miR-378*/rno-miR-378*	822.29	1000.08	1117.75	1030.25	745.46	639.54	896.08	764.67		852.58	817.29	770.83	841.88
hsa-miR-378*/mmu-miR-378*/rno-miR-378*	830.08	971.58	1102.5	1016.83	714.54	705.83	802.46	734.13		880.92	854.83	841.88	832.67
hsa-miR-378*/mmu-miR-378*/rno-miR-378*	756.63	961	860	1054.42	731.33	694.5	655.08	739.17		866.92	846.25	851.5	848.17
hsa-miR-378*/mmu-miR-378*/rno-miR-378*	756.63	975.08	1127.75	1036.92	765.08	716.17	718.92	736.54		785.71	830.08	838.46	854.83
hsa-miR-378/mmu-miR-378/rno-miR-378	35838	40252.8	47120.4	41958.5	42337.9	38009.3	47120.4	41418.3		47120.4	47120.4	45089.2	43127.3
hsa-miR-378/mmu-miR-378/rno-miR-378	38636.3	42337.9	42337.9	47871.2	46017.2	39006.4	43127.3	44106.6		39793.1	40860	40252.8	29015.8
hsa-miR-378/mmu-miR-378/rno-miR-378	39006.4	38009.3	27862.4	49816.2	45089.2	39793.1	35459.7	28207.5		54698.2	39793.1	40860	41958.5
hsa-miR-378/mmu-miR-378/rno-miR-378	38009.3	41418.3	44106.6	26525.6	40252.8	40860	40860	45089.2		40860	41958.5	41418.3	40860
hsa-miR-409-3p/mmu-miR-409-3p/rno-miR-409-3p	89	9245.83	104.17	97.75	97.92	142.08	103.58	102.42		94.33	94.25	108.08	90.67
hsa-miR-422a	4099.83	4081.25	3404.67	3245.5	2818.17	2869	5711.5	3087.67		3493.5	3218.92	3534	2902.92
hsa-miR-422a	4260.67	4226.58	3534	3176.42	3281.08	1202.5	3675.33	3141.67		3845.83	3547.25	2774	2975.25
hsa-miR-422a	4661.33	4029.08	2813.67	4052.83	2698.92	2952.75	5267.17	4154.92		3736.83	3604.25	3074	3127.67
hsa-miR-422a	4066.75	3985.08	3325	3394.67	3245.5	3035.92	3304	3379.67		2813.67	3794.5	3270.75	3119.92
hsa-miR-423-3p/mmu-miR-423-3p/rno-miR-423	891.29	1068.46	1132.42	1110.33	871.92	789.5	1025.58	864.67		938.33	945.17	866.13	951.08
hsa-miR-423-3p/mmu-miR-423-3p/rno-miR-423	906.83	997.58	1154.17	1177.75	876.83	810.33	1034.33	858.96		960.29	985.75	883.67	925.33
hsa-miR-423-3p/mmu-miR-423-3p/rno-miR-423	953.21	1099.42	1135.08	1142.33	987.17	861.13	775.75	898.71		944.25	1036.33	1073.83	919.75
hsa-miR-423-3p/mmu-miR-423-3p/rno-miR-423	957	1079.5	1240.42	1132.42	880.29	841.88	796.75	898.71		953.83	956.5	1132.42	951.08
hsa-miR-423-5p/mmu-miR-423-5p	1266.83	1251.79	1085.13	1096.42	960.29	972.42	917.5	990.75		991.79	1159.33	1229.5	1013.5
hsa-miR-423-5p/mmu-miR-423-5p	1304.5	1200	910.58	1044.08	1080.83	957.5	887.5	851.5		1197.25	1154.17	1236.08	1132.42
hsa-miR-423-5p/mmu-miR-423-5p	1140.33	1266.83	991.79	946.08	1020.5	1054.42	731.33	945.17		1093.08	975.08	1244.67	1224.33
hsa-miR-423-5p/mmu-miR-423-5p	1090.25	1224.33	1164.33	951.83	990.75	1023.67	923.25	1065.08		1142.33	1177.75	909.17	1174
hsa-miR-424	1494.17	1467	1360.58	1355.42	763	753	752.33	728.75		835.21	1000.08	957	879.67
hsa-miR-424	1506.21	1534.25	1177.75	1099.42	787	741.33	734.67	782.71		1023.67	953.83	772.38	966.67
hsa-miR-424	1600.58	1595	1201.25	1486.33	826.25	780.42	668.75	766.83		1008.21	1004.92	1000.92	925.33
hsa-miR-424	1472	1277.58	1355.42	1200	826.25	762.46	685.08	732.42		1025.58	929.42	925.33	915.67
hsa-miR-451/mmu-miR-451/rno-miR-451	27862.4	27628.2	22702	26088.2	31075.2	29015.8	33182.9	33182.9		36487.3	34354.8	32686.8	37340.7
hsa-miR-451/mmu-miR-451/rno-miR-451	27348.4	25850.8	24454	30279.8	32686.8	30279.8	36917.6	31762.7		31762.7	30568.8	30568.8	33182.9
hsa-miR-451/mmu-miR-451/rno-miR-451	28207.5	23594.7	20974.9	22095.8	35164.1	25850.8	34354.8	36917.6		32686.8	28207.5	31762.7	34354.8
hsa-miR-451/mmu-miR-451/rno-miR-451	30279.8	28207.5	27348.4	25301.8	31762.7	31762.7	27862.4	34354.8		29887.8	28652.6	33812.4	32686.8
hsa-miR-455-5p/mmu-miR-455*/rno-miR-455	806.92	873.25	844.33	819.46	658.67	701.92	624.13	697.25		762.46	674.25	685.67	810.33
hsa-miR-455-5p/mmu-miR-455*/rno-miR-455	786.42	929.42	857.92	903.75	745.46	677.96	639.92	706.58		850.25	841.25	758.58	801.17
hsa-miR-455-5p/mmu-miR-455*/rno-miR-455	886.58	873.25	870.33	874.58	751	705.83	661.42	693		825.42	820.25	761.25	848.17
hsa-miR-455-5p/mmu-miR-455*/rno-miR-455	886.58	835.83	816.13	913.33	777.25	751.67	610.88	753		924.5	803.83	820.25	839.5
hsa-miR-486-3p	590.67	508.33	523.25	537.88	517.21	464.42	480.25	597.33		524.17	502	488.75	487.5
hsa-miR-486-3p	575.25	500.33	534.42	523.5	519.58	537.67	412.58	602.75		526.58	495.17	515.08	514.17
hsa-miR-486-3p	586.42	557.5	545.25	527	509.75	537.67	336.71	580.33		532.92	509.75	553	522.33
hsa-miR-486-3p	596.58	530.92	557.5	544.33	537.88	535.08	406	629.42		539.75	517.21	529.75	434.63
hsa-miR-486-5p/mmu-miR-486	4029.08	4320.25	4242.75	4162.58	4439	4619.5	5286.08	4918.83		4081.25	4226.58	4081.25	3820.08
hsa-miR-486-5p/mmu-miR-486	3909	4439	4260.67	4081.25	4827.58	4661.33	5760.33	4796.58		4187.75	3909	4162.58	4066.75
hsa-miR-486-5p/mmu-miR-486	4117.33	4099.83	3421	4187.75	4724.25	4686.83	4582.58	4861.5		4052.83	4154.92	4154.92	3394.67
hsa-miR-486-5p/mmu-miR-486	4226.58	4242.75	4459.58	4416.08	4778.33	4861.5	5546.42	5070.83		4099.83	4066.75	4203	4175.17
hsa-miR-487b/mmu-miR-487b/rno-miR-487b	2482.58	2154.25	2439.92	2432.58	1865.5	1900.5	2818.17	2338.25		1945.33	2053.33	2298.25	1874.92
hsa-miR-487b/mmu-miR-487b/rno-miR-487b	2286.58	2177.17	2351.25	2463.25	2053.33	2252.83	2369.5	2265.33		1840.75	2064.58	2232.58	2216.92
hsa-miR-487b/mmu-miR-487b/rno-miR-487b	1900.5	2121.92	2338.25	2439.92	2166.92	1945.33	1974.67	2193.17		1874.92	1805.92	2308.5	2286.58
hsa-miR-487b/mmu-miR-487b/rno-miR-487b	2436.25	2252.83	2514.83	2621	2276.25	2184	2210.92	2432.58		2114.58	2121.92	2390.92	2298.25
hsa-miR-491-3p	3884.42	3964.17	4567.83	4040.75	3127.67	3108.33	6362.25	3517		3176.42	3067.71	3320.75	3043.58
hsa-miR-491-3p	3604.25	3464.67	4439	4029.08	2736.17	3270.75	6527.67	3566.42		3005.17	3176.42	3404.67	3433.5
hsa-miR-491-3p	3304	3218.92	4226.58	3427.25	3017.75	3304	4268.88	3316.5		2911.17	3325	3362	3534
hsa-miR-491-3p	3493.5	3209.25	4081.25	3764.04	51.83	3262.25	4141.58	3804.5		2774	2860.33	3547.25	3141.67
hsa-miR-494/mmu-miR-494/rno-miR-494	1647.58	1714.5	1691.25	1870.21	1925	1837.42	2232.58	2121.92		1478.75	1619.42	1797.08	1769
hsa-miR-494/mmu-miR-494/rno-miR-494	1611.58	1641.75	1762.67	1925	1855.92	1788.42	2193.17	2044.42		1557	1513.75	1741.25	1778.42
hsa-miR-494/mmu-miR-494/rno-miR-494	1666.29	1652.67	1391	1855.92	1900.5	1474.08	2064.58	2003.42		1685.58	1714.5	1840.75	1890.92
hsa-miR-494/mmu-miR-494/rno-miR-494	1691.25	1731.33	1710	1830.92	1839.08	2114.58	2414.17	2154.25		1641.75	1685.58	1890.92	1945.33
hsa-miR-499-5p/mmu-miR-499/rno-miR-499	5108.25	4494.42	4686.83	5334.92	4059.79	4141.58	4724.25	4381		4242.75	4582.58	3706.5	4459.58
hsa-miR-499-5p/mmu-miR-499/rno-miR-499	4760.92	4203	3794.5	4372.08	4081.25	3853.08	3433.5	3604.25		4529.33	4277.08	4320.25	4416.08
hsa-miR-499-5p/mmu-miR-499/rno-miR-499	4686.83	4582.58	4381	4478	4006.58	3894.58	3870.33	3421		4582.58	4363.17	4363.17	3751.58
hsa-miR-499-5p/mmu-miR-499/rno-miR-499	4582.58	4661.33	4277.08	4439	3985.08	3909	3894.58	4494.42		4619.5	4478	4416.08	4567.83
hsa-miR-503	419.29	493.92	499.92	461.25	583.67	541.67	666.25	557.5		459.71	549	533.13	479.42
hsa-miR-503	436.54	456.21	435.42	442.83	594.58	627.17	638.17	584.17		556.67	562	580.75	537.17
hsa-miR-503	462.21	498.5	496.25	501.38	564.25	642.83	532.42	600.79		555.5	581.13	546.5	566.33
hsa-miR-503	467	452.08	456.21	509.5	665.33	673.67	535.08	619.04		552.25	562	593.08	533.13
hsa-miR-508-5p	325.42	401.21	401.67	414.25	429.92	427.42	995.17	460.08		396.67	406.33	450.83	362.79
hsa-miR-508-5p	369.88	367.96	346.17	373.63	373.25	476.88	717.92	422.83		395.25	442.29	463	412.17
hsa-miR-508-5p	362.5	333.63	353.08	399.75	398.92	476.88	577.13	533.13		360.46	443.79	473.33	430.25
hsa-miR-508-5p	386.42	371.58	389.13	405	469.08	462.75	638.17	505.58		394.04	449.29	471.58	439.92
hsa-miR-518a-5p/hsa-miR-527	782.71	712.38	732.42	807.67	835.21	791.5	828.5	817.5		700.5	727.5	772.38	844.67
hsa-miR-518a-5p/hsa-miR-527	705.08	643.46	713.42	761.92	784.67	796.75	758.58	809.75		685.08	645.33	751	766.08
hsa-miR-518a-5p/hsa-miR-527	720.25	664.17	674.25	788.13	788.67	864.67	733.58	846.25		610.42	663.71	733.58	788.67
hsa-miR-518a-5p/hsa-miR-527	784.67	685.38	771.92	790.33	814.17	830.5	784.67	871.13		717.46	704	866.13	770.83
hsa-miR-518c*	386.42	405.42	370.33	406.67	493.58	481.08	606.75	516.67		463	456	440.75	441.25
hsa-miR-518c*	377.5	385.42	406.92	408.58	462.21	498.5	582.92	475.25		443.13	418	439.92	449.67
hsa-miR-518c*	390.75	387.83	391.42	396.67	502	501.38	435.42	505.58		463	429.54	438.46	462.21
hsa-miR-518c*	430.58	401.21	406.92	414.25	544	549.33	487.83	540.67		480.25	475.25	472.46	466.17
hsa-miR-518f	51.58	51.58	49.33	53.58	4494.42	49.25	53.75	46.71		50.33	50.42	49.25	50.17
hsa-miR-519d	3706.5	3404.67	3119.92	3061.42	2563.58	2351.25	2573.08	2615.29		2704.5	2688.92	2824.38	2818.17
hsa-miR-519d	3394.67	3141.67	3176.42	3017.75	2629.92	2688.92	2466.17	2533.58		2584.5	2514.83	2704.5	2698.92
hsa-miR-519d	3664.5	3191.17	3141.67	3043.58	2555.67	2364.17	2439.92	2579.67		2664.17	2439.92	2800.42	2704.5
hsa-miR-519d	3751.58	3325	3262.25	3160.17	2645.25	2439.92	2477.5	2724.5		2552.08	2748.75	2860.33	2238.29
hsa-miR-519e	787.58	1044.08	1013.5	968.08	896.08	884.08	826.71	894.92		876.83	867.83	970.75	959.58
hsa-miR-519e	1032.33	951.08	942.58	988.96	906.83	900.92	883.67	907.67		830.92	904.67	949.88	1001.75
hsa-miR-519e	988.96	968.08	842.5	1025.58	903.75	941.75	919.75	809.75		857.92	912.58	976	1009.58
hsa-miR-519e	971.58	981.5	936.92	953.83	919.75	789.5	921.33	909.17		893.75	922.29	965.25	887.5
hsa-miR-519e*	430.58	443.13	443.79	423.33	397.58	385.42	601.58	401.21		378.38	360.25	419.92	410.17
hsa-miR-519e*	523.83	376.67	428.92	432.17	437.46	372.58	544.33	426.33		381.88	399.75	425.42	382.5
hsa-miR-519e*	400.75	403.67	449.67	458.08	428.92	390.08	509.75	396.33		391.79	422.54	427.42	434.63
hsa-miR-519e*	376	391.42	463.54	473.33	450.17	392.46	482.17	426.33		415.92	380.5	458.08	413.88
hsa-miR-520d-5p	1627.5	1395.67	1322.08	1444.83	1331.17	1331.17	1152.5	1229.5		1266.83	1205.75	1290.42	1336.08
hsa-miR-520d-5p	1506.21	1355.42	1290.42	1251.79	1318.75	1264.75	1120.58	1310		1258.67	1145.92	1249.5	1207.5
hsa-miR-520d-5p	1524.42	1322.08	1343.17	1408.83	1215.67	1251.79	1142.33	1331.17		1152.5	1164.33	1254.08	1277.58
hsa-miR-520d-5p	1570.42	1310	1314.38	1422.63	1364.83	1264.75	1124.75	1364.83		1244.67	1207.5	1331.17	1318.75
hsa-miR-542-3p/mmu-miR-542-3p/rno-miR-542-3p	612.33	599.17	538.08	670.25	477.25	546.92	687	668.75		477.83	523.25	589.75	586.42
hsa-miR-542-3p/mmu-miR-542-3p/rno-miR-542-3p	614.54	617.08	548.67	625.92	487.83	549.33	713.75	619.04		537.67	534.75	537.88	573.29
hsa-miR-542-3p/mmu-miR-542-3p/rno-miR-542-3p	635.17	612.33	623.58	646.58	495.58	607.79	709	685.67		520.42	587.5	575.88	552.63
hsa-miR-542-3p/mmu-miR-542-3p/rno-miR-542-3p	639.54	643.46	605.58	709.92	562.5	599.17	635.75	701.92		536.67	553.83	524.17	601.58
hsa-miR-549	347.88	420.21	396	341.33	453.5	375.21	414.25	438.46		433.92	396.67	405	389.83
hsa-miR-550	1652.67	1834.17	1788.42	1631	1633	1647.58	2048.88	1347.92		1454.08	1504.42	1460.17	1478.75
hsa-miR-550	1336.08	1691.25	1830.92	1702	1641.75	1478.75	1846.17	1579.25		1364.83	1426.5	1478.75	1608.33
hsa-miR-550	1440	1723.92	1837.42	1702	1652.67	1678.17	1229.5	1641.75		1520.25	1381.17	1652.67	1587.75
hsa-miR-550	1431.5	1543.58	1865.5	1837.42	1559.58	1562.17	1494.17	1372.75		1604.83	1454.08	1647.58	1631
hsa-miR-551a	493.58	383.17	445.46	539.75	339.08	603.71	572	483.17		324	411.29	438.46	514.17
hsa-miR-551a	502.75	433	447.67	381.08	327.79	493.58	551.25	461.67		415.92	427.17	468.67	405.42
hsa-miR-551a	489.75	447.67	342.58	387.83	313.38	483.58	502	543		429.54	435.79	410.83	405.42
hsa-miR-551a	516.33	449.29	340.08	410.5	579.08	532.92	494.75	573.29		320.17	422.54	499.33	468.67
hsa-miR-551b/mmu-miR-551b/rno-miR-551b	3294.5	3127.67	2818.17	2499.08	2869	3141.67	3925.67	3447.33		2184	2818.17	2724.5	3035.92
hsa-miR-551b/mmu-miR-551b/rno-miR-551b	3005.17	2902.92	2606.33	2369.5	2477.5	3235.58	3664.5	3119.92		2166.92	2975.25	2563.58	2911.17
hsa-miR-551b/mmu-miR-551b/rno-miR-551b	3092.17	2860.33	2830.58	2414.17	3218.92	3325	3493.5	3464.67		2351.25	3067.71	2526.58	2860.33
hsa-miR-551b/mmu-miR-551b/rno-miR-551b	3240.54	3096.67	2938.75	2783.25	2555.67	2902.92	3604.25	3281.08		2526.58	2637.67	2460.33	2121.92
hsa-miR-556-5p	47.5	46.92	45.83	44.83	45.83	48.33	43.92	44.83		10767.2	46.92	51.58	43.42
hsa-miR-589	484	619.58	675.5	623.58	850.25	809.17	997.58	782.71		549	630	763.63	674.25
hsa-miR-589	543.67	540.25	599.17	636.92	601.58	673.67	1067.25	699.42		541.38	604.67	694.5	616.38
hsa-miR-589	502.75	490.83	622	582.92	697.25	731.33	864.67	731.33		544.33	594.58	609.63	639.17
hsa-miR-589	533.13	590.67	586.92	601.58	673.67	663.71	830.92	820.88		560.25	635.75	650.17	688.88
hsa-miR-597	543.67	454.42	533.13	523.5	857.92	716.17	657.83	718.92		453.5	488.29	583.29	564.25
hsa-miR-597	478.42	443.13	487.17	465.17	619.58	684.13	642.83	694.5		429.54	464.42	511.83	524.17
hsa-miR-597	467	407.71	473.79	491.42	681.08	565.17	488.75	433		427.17	427.67	450.83	530.92
hsa-miR-597	514.17	534.75	542.33	523.5	727.5	581.13	558.17	787.58		487.17	534.75	586.92	576.5
hsa-miR-600	784.67	862.25	780.42	876.83	791.5	1030.25	1413.75	1096.42		692.21	774.17	668.75	816.13
hsa-miR-600	734.67	786.42	724.58	757.67	880.29	1062.92	1294.33	1006.83		717.46	837.42	666.88	852.58
hsa-miR-600	756.63	758.58	711.17	847.58	938.33	1069.67	1030.25	1159.33		707.04	832.67	639.17	887.5
hsa-miR-600	806.92	764.67	743.33	917.5	934.5	937.63	1114.33	1145.92		792.75	858.96	681.92	783.79
hsa-miR-620	491.13	527.42	491.13	510.92	625.92	618.5	665.33	573.29		600	551.25	452.67	519.13
hsa-miR-620	917.5	911.83	760.58	827.17	1065.08	1013.5	1000.08	1048.46		1099.42	959.58	831.79	981.5
hsa-miR-620	430.58	493.92	523.25	486	615.67	549.33	585.29	525.63		520.42	449.29	541.38	558.17
hsa-miR-620	951.08	838.46	774.17	880.29	1090.25	1056.83	956.5	1020.5		1003.33	1006.83	890.83	938.33
hsa-miR-620	455.17	502	481.83	474.67	51.83	571.25	511.83	576.5		515.08	464.42	569	507.83
hsa-miR-620	912.58	817.5	839.5	887.5	1014.42	1013.5	951.08	1078.17		946.08	926.17	930.33	996.38
hsa-miR-620	508.92	508.33	476.5	528.5	55.67	590.67	627.17	643.46		562.5	541.08	518.67	500.75
hsa-miR-620	736.08	838.46	847.58	897.08	1085.13	1046.92	885.67	1036.33		918.63	988.96	879.67	957
hsa-miR-628-3p	1123.67	1167.67	1125.83	1129.83	1152.5	1221.71	1391	1127.75		1108.38	1224.33	1219.08	1192.08
hsa-miR-628-3p	1083.92	1125.83	1044.08	1102.5	1258.67	1236.08	1262.67	1106.42		1056.83	1181.58	1032.33	1171.83
hsa-miR-628-3p	1050	1088.29	1114.33	1120.58	1164.33	1177.75	1073.83	1110.33		1135.08	1135.08	1215.67	1198.63
hsa-miR-628-3p	1114.33	1068.46	1201.25	1167.67	1160.25	1181.58	1164.33	1171.83		1202.5	1197.25	1174	1198.63
hsa-miR-634	915.67	807.67	883.67	905.58	1040.75	1339.63	1302.08	1254.08		825.42	1044.08	953.21	1093.08
hsa-miR-634	879.67	873.25	892.75	957.5	1133.75	1403.92	1254.08	1283.83		883.25	952.58	1000.92	1080.83
hsa-miR-634	891.29	712.38	896.08	936.92	1249.5	1372.75	1399.79	1395.67		928.5	988.96	1067.25	1071.75
hsa-miR-634	1086.33	898.71	975.08	1036.92	1418.75	1614.83	1364.83	1541.29		926.17	1046.92	1177.75	1186.67
hsa-miR-658	664.17	782.71	632.75	752.67	891.75	900.92	1040.75	879.67		827.83	753	710.29	755.58
hsa-miR-658	667.5	727.17	686.33	720.25	830.5	871.92	1009.58	849.5		726.08	812.67	765.08	764.25
hsa-miR-658	622	635.75	610.42	685.08	864.67	905.58	846.25	976.92		810.33	783.25	753.5	713.75
hsa-miR-658	642.83	643.46	665.79	673.08	1004.92	920.54	853.67	903.75		772.83	888.58	790.33	745.75
hsa-miR-665	577.75	559.25	508.33	496.67	645.96	603.71	806.92	660.75		656.5	686.33	605.58	684.13
hsa-miR-665	491.13	490.83	516.67	516	639.92	622	817.08	792.75		635.17	571.25	639.92	579.08
hsa-miR-665	481.08	485.33	456.21	513.25	699.42	596.58	744.42	709.92		660.08	670.25	648.75	596.58
hsa-miR-665	508.92	543.67	518.21	493.92	636.92	637.54	711.67	701.92		664.17	593.08	697.75	612.88
hsa-miR-668/mmu-miR-668	272.33	342.75	276.42	554.67	495.58	309.92	911.21	658.25		331.75	442.29	263.46	579.92
hsa-miR-765	516.33	577.75	510.92	569	573.83	644.71	765.08	697.25		538.08	592.08	523	539.75
hsa-miR-765	573.29	566.33	506.75	529.75	595.5	632.75	759.42	675.5		563.83	559.25	515.08	528.5
hsa-miR-765	579.08	564.25	473.79	537.88	624.67	656.5	729.67	753		544.33	585.29	526.29	537.17
hsa-miR-765	561.5	541.38	513.25	541.67	830.5	651.29	713.08	695.58		544.33	587.5	553	543.67
hsa-miR-768-3p	7741.33	8309.58	7277.5	7188.08	5317.17	5317.17	8358	5722.17		4724.25	6226.92	5572.58	5991.75
hsa-miR-768-3p	5991.75	7920.75	7920.75	6289.08	5610.25	5694.92	7595.92	5490.42		5931.58	6345.08	6384.5	6027.33
hsa-miR-768-3p	6167.58	7595.92	8358	8588.17	5546.42	5546.42	6226.92	6345.08		7088	6442.08	5897.33	5775.17
hsa-miR-768-3p	7022.5	6568.5	9105.17	8559.33	5572.58	5246.75	7088	7301.75		6345.08	5660.58	6250.42	7478.08
hsa-miR-768-5p	1604.83	1647.58	1496.33	1685.58	1046.92	1460.17	1290.42	1152.5		1608.33	1647.58	1299.67	1574.83
hsa-miR-768-5p	1714.5	1874.92	1520.25	1614.83	1569.04	1277.58	1086.33	1202.5		1562.17	1534.25	1343.17	1494.17
hsa-miR-768-5p	1381.17	1805.92	1587.75	1504.42	1569.04	1530.17	802.46	1240.42		1705.5	1788.42	1498.5	1567.67
hsa-miR-768-5p	1698.5	1469.92	1652.67	1815.75	1595	1304.5	1207.5	1161.17		1647.58	1579.25	1426.5	1562.17
hsa-miR-801/mmu-miR-801	963.13	1040.75	1020.5	1069.67	724.58	720.25	861.13	755.58		476.5	910.58	810.33	985.75
hsa-miR-801/mmu-miR-801	920.54	1062.92	1040.75	1149.08	760	765.58	780.42	782.71		1040.75	871.92	854.83	1006.83
hsa-miR-801/mmu-miR-801	923.88	1009.58	1050	1065.08	768.83	770.83	772.83	785.71		1059.58	1016.83	818.67	953.83
hsa-miR-801/mmu-miR-801	976.92	1110.33	1037.5	1152.5	768.83	768.83	738.33	771.92		986.46	966.67	844.33	951.08
hsa-miR-885-5p	583.67	619.58	581.13	667.5	527.96	560.88	498.92	460.08		622	571.25	450.83	638.17
hsa-miR-885-5p	592.08	608.83	574.54	547.33	531.42	560.88	464.13	419.29		639.17	577.13	622	628
hsa-miR-885-5p	608.83	606.17	693.75	606.75	523	617.08	416.21	470.25		589.08	546.5	636.92	589.42
hsa-miR-885-5p	628	628.83	608.83	644.71	1030.25	585.92	460.83	510		580.33	525.25	676.33	635.17
hsa-miR-886-3p	495.58	523.5	567.33	549.33	462.21	450.17	677.17	442.29		466.58	531.92	537.88	499.63
hsa-miR-886-3p	487.5	516.67	535.08	562.96	468.25	474.25	541.08	486.58		528.5	543.33	546.5	548
hsa-miR-886-3p	435.17	461.67	579.92	532.42	431.63	425.88	446.08	450.83		520.42	529.75	543.67	557.08
hsa-miR-886-3p	462.21	483.17	606.75	532.42	551.75	532.92	456	495.58		530.33	526.58	492.33	552.63
hsa-miR-887	1186.67	1056.83	976.92	1086.33	1001.75	893.75	844.67	905.58		900.92	922.29	853.67	990.75
hsa-miR-887	988.96	971.58	1054.42	907.25	913.33	869.54	856.67	806.17		857.92	694.5	1016.83	1004.92
hsa-miR-887	959.58	1012.58	1106.42	1009.58	898.08	876.83	824.58	900.5		869.54	563.83	1000.92	915.67
hsa-miR-887	1024.63	1106.42	1080.83	1091.67	910.58	903.75	871.92	918.63		1003.33	890.83	925.33	930.33
hsa-miR-888*	3351.58	3632.67	3604.25	3877.38	3379.67	3332.75	5160.5	3404.67		2893.08	3017.75	3294.5	3404.67
hsa-miR-888*	3176.42	3394.67	3433.5	3935.29	3096.67	3433.5	5503.42	3218.92		2594.83	2893.08	3281.08	3262.25
hsa-miR-888*	3092.17	3304	3664.5	3764.04	3141.67	3421	3632.67	3751.58		2672.17	3209.25	3123.79	3664.5
hsa-miR-888*	3332.75	3566.42	3362	3694.58	3304	3404.67	3794.5	3925.67		3043.58	3191.17	3096.67	3617.75
hsa-miR-921	540.67	565.17	476.5	516	611.33	680.25	768.83	749.25		605.58	625.29	599.58	593.83
hsa-miR-921	552.25	543	503.5	511.83	688.17	723.67	720.25	743.33		596.58	598.25	592.08	593.83
hsa-miR-921	527.42	519.13	528.5	493.92	655.08	744.42	687	768.83		613.42	618.5	604.67	619.58
hsa-miR-921	561.5	544.79	553.83	521.67	718.42	731.33	663.25	761.92		628.83	646.58	619.58	645.33
hsa-miR-923	5448.92	7124.58	6089.5	6554	10204.8	9320	10706.4	10587		8441.75	7973	6751.67	8901.17
hsa-miR-923	5884.75	6926.58	6527.67	6588.17	10142.8	9783	11102.3	10329.2		9170.92	8094.08	6901.08	8972.75
hsa-miR-923	5490.42	6424.25	6751.67	6424.25	10253.9	10084.3	10204.8	10909.8		8226.83	7539.42	7617.58	9433.92
hsa-miR-923	5424.08	6053.17	6872.08	6672.42	10646.3	10475.1	10767.2	11014.8		8188.17	7859.42	7124.58	9487.5
hsa-miR-93/mmu-miR-93/rno-miR-93	556.67	581.5	582.92	656.5	801.83	757.67	810.33	764.67		808.42	864.67	798.25	713.75
hsa-miR-93/mmu-miR-93/rno-miR-93	614.54	624.67	635.17	506.17	748.17	796.75	812.67	815.17		930.33	891.75	802.46	825.42
hsa-miR-93/mmu-miR-93/rno-miR-93	527.42	612.33	485.67	644.71	860	807.67	707.5	826.25		891.75	792.13	838.46	844.67
hsa-miR-93/mmu-miR-93/rno-miR-93	617.08	660.75	604.67	660.08	119.25	846.92	645.33	832.67		904.67	907.67	899.33	867.83
hsa-miR-933	5047.42	5775.17	7035.5	6712.58	5206.58	5522.5	10438.8	7188.08		5206.58	5061.17	4439	4827.58
hsa-miR-933	5775.17	5466.42	7539.42	5951.33	5305.33	5305.33	7799.42	6467.25		5047.42	5403.92	5448.92	5660.58
hsa-miR-933	5353.92	5160.5	7088	6317.17	4918.83	5276.92	7828.17	7920.75		4970.67	5534.46	5991.75	5694.92
hsa-miR-933	5334.92	5645.42	6926.58	6751.67	5459.83	5503.42	7642.67	6508.17		5160.5	5232.5	6098.08	5931.58
hsa-miR-937	862.25	729.67	636.92	1294.33	947.38	1215.67	3123.79	1440		649.46	971.58	1119.17	1050
hsa-miR-937	844.67	802.46	740.67	1184.13	911.83	1355.42	2911.17	1343.17		803.83	898.08	1069.67	966.67
hsa-miR-937	847.58	771.38	933.79	1229.5	1032.33	1386.08	2748.75	1478.75		854.83	870.33	1050	727.17
hsa-miR-937	1036.92	865	1013.5	1159.33	1360.58	1543.58	2860.33	1567.67		707.04	867.83	1099.42	1086.33
hsa-miR-939	943.42	1132.42	1145.92	1000.92	924.5	947.38	1543.58	1135.08		1032.33	1094.75	1030.25	1083.92
hsa-miR-939	871.92	991.79	1097.92	1046.92	994	976	1426.5	1056.83		1044.08	1132.42	957	1116.04
hsa-miR-939	763	981.5	1078.17	1000.92	1044.08	1016.83	1056.83	1086.33		1050	1056.83	961	1050
hsa-miR-939	909.88	1046.92	1004.92	1013.5	1025.58	1040.75	1096.42	1114.33		1073.83	1142.33	1078.17	934.5
hsa-miR-95	6672.42	7035.5	7373.92	6345.08	4901	4494.42	5694.92	4686.83		5459.83	4459.58	5016.08	5403.92
hsa-miR-95	6838.75	6995.17	7022.5	6491.67	5193.25	5193.25	5344.42	5703.21		5317.17	5867.25	5334.92	5792.08
hsa-miR-95	6442.08	6774.42	6854.17	6649.67	5246.75	5108.25	4741.25	5317.17		5884.75	5744.33	5267.17	5851.75
hsa-miR-95	6568.5	7373.92	7448.17	6774.42	5267.17	5206.58	5799.21	6491.67		6080.92	5490.42	5353.92	5815.38
hsa-miR-98/mmu-miR-98/rno-miR-98	658.67	937.63	700.5	940.92	582.21	249.25	543.33	727.17		785.71	700.5	782.17	722.75
hsa-miR-98/mmu-miR-98/rno-miR-98	933.79	991.79	912.58	933.08	781.29	824.58	704	753		803.83	764.25	785	887.5
hsa-miR-98/mmu-miR-98/rno-miR-98	983.96	1024.63	917.5	965.25	819.46	799.83	687	758.58		995.17	779.17	786.42	909.88
hsa-miR-98/mmu-miR-98/rno-miR-98	926.17	1079.5	971.58	865	821.5	792.75	690.5	771.92		857.92	785	909.17	976
hsa-miR-99a/mmu-miR-99a/rno-miR-99a	655.08	646.58	613.42	557.83	536.67	464.42	447.33	471.88		624.13	589.08	653.75	604.67
hsa-miR-99a/mmu-miR-99a/rno-miR-99a	602.75	597.33	572	543	527.96	519.58	470.25	458.08		625.92	634.58	632.75	610.88
hsa-miR-99a/mmu-miR-99a/rno-miR-99a	652.42	650.17	617.79	557.83	564.25	553.83	423.08	466.17		652.42	618.5	638.17	618.5
hsa-miR-99a/mmu-miR-99a/rno-miR-99a	645.33	636.92	624.67	570.67	534.75	408.25	426.33	453.5		673.67	590.21	627.17	612.88
hsa-miR-99b*/mmu-miR-99b*/rno-miR-99b*	364.58	359.33	393.21	408.58	365.71	392.46	480.25	530.33		345.33	457.79	454.79	371.25
hsa-miR-99b*/mmu-miR-99b*/rno-miR-99b*	335.92	359.33	430.58	438	416.5	448.92	612.88	433		315.92	425.08	421.42	389.83
hsa-miR-99b/mmu-miR-99b/rno-miR-99b	518.67	487.17	420.21	422.54	575.25	493.58	452.38	480.25		507.83	451.25	520.42	463.83
hsa-miR-99b/mmu-miR-99b/rno-miR-99b	473.04	475.42	424	453.96	572.75	543.33	439.92	439.92		468.67	433.92	484	468.67
hsa-miR-99b/mmu-miR-99b/rno-miR-99b	499.63	529.13	452.38	463.54	635.17	566.83	434.63	540.67		530.33	495.17	558.71	514.17
hsa-miR-99b/mmu-miR-99b/rno-miR-99b	510	505.58	447.67	456.42	612.88	501.38	441.25	544		475.08	511.58	526.29	482.5
hsa_SNORD10	1093.08	1102.5	1224.33	1244.67	899.33	839.5	1133.75	915.67		975.08	936.92	903.75	930.33
hsa_SNORD10	1061.25	1181.58	1249.5	1251.79	923.25	841.88	1102.5	957.5		997.58	1030.25	949.88	940.92
hsa_SNORD10	1061.25	1120.58	1244.67	1310	909.17	898.71	900.92	953.83		1037.5	1012.58	991.79	1013.5
hsa_SNORD10	1114.33	1236.08	1283.83	1299.67	975.08	874.58	976.92	1013.5		1012.58	1050	1000.92	1044.08
hsa_SNORD118	496.67	514.17	560.25	711.67	437.46	512.67	532.42	405.42		586.92	606.17	566.83	581.5
hsa_SNORD118	499.63	493.92	485.67	551.75	479.42	505	416.21	449.29		582.21	610.88	580.75	569
hsa_SNORD118	507.33	499.33	584.17	565.75	499.33	511.58	371.58	553		543	552.63	543.67	573.29
hsa_SNORD118	469.08	557.5	539.75	472.75	423.08	444.17	374.67	463.54		546.5	596.58	539.25	596.58
hsa_SNORD13	1865.5	2414.17	1991.83	2606.33	1587.75	1539	2308.5	1504.42		2406.67	2202.25	1769	1909.08
hsa_SNORD13	2032.5	2193.17	2712.17	2202.25	1426.5	1714.5	2177.17	1498.5		2573.08	2252.83	2053.33	2351.25
hsa_SNORD13	2436.25	2526.58	2763.25	2114.58	1539	1662.83	1788.42	1837.42		2414.17	2369.5	2076.5	2499.08
hsa_SNORD13	1964.83	1954.33	2774	2526.58	1678.17	1698.5	1815.75	1454.08		2298.25	2499.08	2439.92	2197.71
hsa_SNORD14B	478.42	549.71	427.67	534.75	381.67	433.92	421.42	377.08		450.83	534.75	468.67	526.58
hsa_SNORD14B	548	549.71	475.08	430.25	396.67	566.83	392.75	391.42		503.5	538.08	495.92	534.75
hsa_SNORD14B	569	533.13	488.75	518.67	443.79	529.13	406	387.54		553.42	478.42	519.58	517.75
hsa_SNORD14B	564.25	551.25	494.33	481.08	481.46	576.5	366.75	442.29		570.08	486.58	557.08	559.25
hsa_SNORD2	3649.92	3585.08	3894.58	4396.83	3675.33	3820.08	6672.42	4416.08		3421	3617.75	3884.42	4029.08
hsa_SNORD2	2893.08	3262.25	4363.17	4459.58	3632.67	4099.83	5193.25	4661.33		3664.5	4040.75	3379.67	3944.92
hsa_SNORD2	2704.5	3925.67	4187.75	3985.08	3925.67	3838.58	2938.75	4724.25		3845.83	4052.83	4099.83	4260.67
hsa_SNORD2	3456	3838.58	4827.58	4372.08	3894.58	4081.25	4478	4582.58		3270.75	4099.83	4066.75	3736.83
hsa_SNORD3@	3325	4154.92	4154.92	4203	3804.5	4242.75	5799.21	3944.92		4226.58	4242.75	3870.33	4234.67
hsa_SNORD3@	3160.17	3909	4117.33	4529.33	3870.33	3776.5	5466.42	3493.5		3964.17	4187.75	4029.08	4203
hsa_SNORD3@	3141.67	3617.75	4099.83	4154.92	3838.58	3974.63	3421	4141.58		3776.5	4416.08	3794.5	4141.58
hsa_SNORD3@	2975.25	3604.25	3985.08	4141.58	4187.75	4158.75	3751.58	4066.75		4117.33	4203	3694.58	4494.42
hsa_SNORD4A	1890.92	2265.33	2032.5	2013.42	1797.08	1251.79	1490.17	1403.92		2013.42	1741.25	1641.75	2076.5
hsa_SNORD4A	2252.83	2338.25	1945.33	1945.33	1991.83	1805.92	1805.92	1702		2090.63	1762.67	1974.67	1710
hsa_SNORD4A	2265.33	2090.63	2679.67	2064.58	1614.83	1874.92	1604.83	1714.5		1865.5	1815.75	1900.5	1685.58
hsa_SNORD4A	2210.92	2487.67	2232.58	2057.67	2013.42	1773.71	1360.58	1778.42		1890.92	2086.58	1846.17	1900.5
hsa_SNORD6	3517	3776.5	3870.33	3566.42	3649.92	3447.33	5838.08	3664.5		3332.75	3493.5	3604.25	3649.92
hsa_SNORD6	3074	3894.58	4066.75	3736.83	3776.5	3632.67	4226.58	3706.5		2783.25	3664.5	3736.83	3517
hsa_SNORD6	3421	3517	3245.5	3820.08	3706.5	3566.42	3281.08	3884.42		3566.42	3005.17	3751.58	3776.5
hsa_SNORD6	3281.08	3794.5	4029.08	3853.08	3566.42	3087.67	3649.92	3820.08		3585.08	3534	3585.08	3706.5

## Sheet: Predicted PM called targets
Up-Regulated miRNA targeted genes			Down-Regulated miRNA targeted genes
(Gene product down-regulated)			(Gene product up-regulated)
Gene	CCS		Gene	CCS		total overlap												MicroRNAs that target the 39 binding sites on the 6 proteins profiled in the study
ELAVL2	-3.67909		TNRC6B	-4.04338														hsa-miR-93
CPEB2	-3.62703		HMGA2	-3.88818														hsa-miR-106b
PURA	-3.59466		PAPPA	-3.30017														hsa-miR-144
ARID1A	-3.28996		HOXC8	-3.1535														hsa-miR-15b
OTUD4	-3.23496		FGF2	-3.14351														hsa-miR-589
QKI	-3.00723		ARHGAP12	-2.93526								predicted up regulated proteins						hsa-miR-185
CPEB3	-2.91612		EPHA7	-2.92044														hsa-miR-143
PCDHA13	-2.87551		BDNF	-2.91684								HOXC8	-3.1535					hsa-miR-519d
PCDHA5	-2.87551		YOD1	-2.90712								BDNF	-2.91684					hsa-miR-152
PCDHAC1	-2.87551		SOBP	-2.88259								BCL2L11	-2.05042	(BIM)				hsa-miR-10a
PCDHAC2	-2.87551		CPEB2	-2.86008								HOXA3	-1.91601					hsa-miR-10b
MED12L	-2.85556		CPEB3	-2.82486														hsa-miR-15a
USP42	-2.74859		OTUD4	-2.75481								predicted unchanged proteins						hsa-miR-424
ARID4B	-2.69979		MGAT4A	-2.75357		1q overlap							up	down				hsa-miR-768-3p
SPRED1	-2.65507		FBXO21	-2.44248								CDC42	-0.4719	-0.3804				hsa-miR-27b
ZFX	-2.61441		YTHDC1	-2.41887								PTBP1	-0.232752	-0.42229				hsa-miR-133a
ZNF148	-2.58928		PURA	-2.41034														hsa-miR-196a
ASH1L	-2.55126		CPD	-2.40251
RARB	-2.54511		SLC9A6	-2.38758
ZNF800	-2.53593		FBXW7	-2.37334
FNDC3A	-2.52362		WSB1	-2.36166
PAFAH1B1	-2.4712		E2F7	-2.34505
SLC12A2	-2.45164		RAP2C	-2.34114
ZNF238	-2.44628		QKI	-2.31767
RIN2	-2.43555		ZFHX4	-2.31279
FBXL3	-2.42052		USP15	-2.30638
PBX3	-2.41899		ACVR2A	-2.3062
SALL1	-2.4163		USP25	-2.30466
UBE2D1	-2.36834		CLCN5	-2.28165
SGMS1	-2.36432		RSBN1	-2.27233
SIX4	-2.32197		ZNF367	-2.26489
IKZF4	-2.30996		PTPRD	-2.25837
ABCA1	-2.30451		CCNE1	-2.24817
ACSL4	-2.27613		RYBP	-2.23274
APP	-2.24664		TLE4	-2.2191
TNRC6B	-2.22862		EIF2C4	-2.20438
PLEKHA3	-2.1975		GPATCH8	-2.19754
FGF2	-2.18193		CCNJ	-2.17046
ST18	-2.16965		TGIF2	-2.13469
CUGBP2	-2.16546		CNOT6L	-2.13101
PPP3R1	-2.14875		MYB	-2.12591
RPS6KA5	-2.14333		KBTBD8	-2.10601
BNC2	-2.12561		NARG1	-2.09285
PAPPA	-2.10126		PBX3	-2.09078
CNOT4	-2.08267		CDC37L1	-2.08444
SOBP	-2.07912		DYNC1LI2	-2.08323
PLAG1	-2.07359		E2F3	-2.063
HIPK1	-2.06425		BCL2L11 (BIM)	-2.05042
ACVR2A	-2.0581		SPTLC1	-2.03517
NR2F2	-2.04907		PTCH1	-2.01024
DMD	-2.03646		SNX16	-2.0044
FAM91A1	-2.03643		ACTR2	-1.99696
C11orf30	-2.03292		NHS	-1.99689
DYNC1LI2	-2.01784		FIGN	-1.9967
RSRC2	-2.00805		CD28	-1.98309
ZCCHC2	-2.00667		CD2AP	-1.9806
TTN	-2.00551		AFF4	-1.97821
GLTSCR1	-2.00401		BTRC	-1.97588
PCDH9	-1.9934		C12orf30	-1.97315
ARHGAP26	-1.97451		ANK2	-1.96241
KPNA3	-1.96171		SMAD7	-1.96102
ANK2	-1.94866		ASH1L	-1.93553
LRP2	-1.94823		EPHA4	-1.93368
FAM126B	-1.93931		PAFAH1B1	-1.91952
NPAT	-1.93805		EYA1	-1.91658
TNPO1	-1.93154		HOXA3	-1.91601
FOS	-1.93003		ZNF238	-1.91347
SCN1A	-1.91194		USP32	-1.90573
ID4	-1.89668		RPS6KA5	-1.90515
CDC37L1	-1.89502		CTDSPL	-1.89715
EPHA4	-1.89276		USP42	-1.88894
TSHZ3	-1.88835		MAPRE1	-1.8874
GLCCI1	-1.8859		TMEM55A	-1.8695
NFIB	-1.88137		USP6	-1.86706
MARCKS	-1.87909		RAB10	-1.86098
EIF4G2	-1.87581		GALNT1	-1.85375
VEGFA	-1.86661		SOCS6	-1.85143
MYB	-1.8623		SYNJ1	-1.84373
ZFHX4	-1.84887		C1orf9	-1.84223
ARID5B	-1.82397		SALL1	-1.83765
PUM1	-1.80086		CLDN12	-1.83418
VLDLR	-1.79603		LYRM5	-1.827
PTPRD	-1.79003		BACH2	-1.82403
RAP2C	-1.78878		NBEA	-1.80632
FBXW7	-1.78699		CHD9	-1.80086
PHTF2	-1.78692		APPBP2	-1.79929
AFF4	-1.7869		PHF20	-1.78692
DDHD1	-1.77904		HOXA7	-1.7823
APPBP2	-1.77764		PCDH9	-1.76421
LHX8	-1.77681		USP9X	-1.75698
SETD5	-1.77003		KIF21A	-1.75285
TFAP4	-1.76477		DMTF1	-1.74982
STC1	-1.75404		WIPI2	-1.7475
STAG1	-1.75083		SLC12A2	-1.7432
SEC24A	-1.74587		ARHGAP20	-1.74257
TNKS2	-1.73639		TSC22D2	-1.74065
RGL1	-1.72647		N4BP1	-1.73845
C1orf9	-1.72102		C10orf46	-1.73605
TLE4	-1.71361		ZBTB39	-1.73531
CAMTA1	-1.70524		SLC4A7	-1.72976
E2F7	-1.7003		RPS6KA3	-1.71166
PPARA	-1.67641		FNIP1	-1.70298
CCDC85A	-1.67359		KPNA3	-1.69872
RSBN1	-1.66844		CADM1	-1.69722
DMTF1	-1.65959		MMD	-1.69001
BHLHB3	-1.6542		STXBP3	-1.68959
LATS2	-1.64432		NR2C2	-1.68229
ZNFX1	-1.64219		LIN28B	-1.67685
ATXN1	-1.63753		CSDE1	-1.67505
SON	-1.63095		YWHAQ	-1.6747
TGIF2	-1.62725		ZMYND11	-1.67031
TEAD1	-1.62586		SLC20A2	-1.663
FAM60A	-1.61525		ZFYVE26	-1.66056
HMGA2	-1.60593		NEUROD1	-1.65996
RNF111	-1.60514		UBE4B	-1.64627
DCUN1D4	-1.60479		PLAG1	-1.64611
G3BP2	-1.59838		BAZ2A	-1.62003
MEIS2	-1.59386		BTG2	-1.61715
ALS2	-1.591		RARB	-1.61146
GATA3	-1.58982		RNF38	-1.60712
PKNOX1	-1.58456		GATA6	-1.60513
ZBTB41	-1.57574		ZNF436	-1.6042
TRIB1	-1.56363		DCUN1D4	-1.60341
NR4A3	-1.56282		CHD7	-1.59806
CREB5	-1.56197		TACC1	-1.5936
CADM2	-1.55458		GHR	-1.59159
PRDM4	-1.54594		GAN	-1.59049
CFL2	-1.5441		MAP3K7IP3	-1.58711
PTCH1	-1.5427		ELAVL2	-1.5844
CREBZF	-1.54268		C1orf21	-1.5835
TANC1	-1.54183		TMCC1	-1.57961
ZNF207	-1.53266		TMEM33	-1.57671
ALDH1A3	-1.52654		ESRRA	-1.57657
RGMA	-1.52199		ID4	-1.5678
SSH2	-1.51323		CDV3	-1.56311
ATP2B1	-1.51226		PTPN3	-1.56255
MAPK6	-1.50938		ARRDC3	-1.55603
PLAGL2	-1.50899		HAS2	-1.55446
NOVA1	-1.49785		EIF2C1	-1.53779
BRMS1L	-1.49318		COL24A1	-1.53759
SYNJ1	-1.48433		C14orf28	-1.53602
UBE2D2	-1.4748		TNRC6A	-1.53566
NARG1	-1.47393		TMEM20	-1.5344
BCL11B	-1.47196		RAVER2	-1.53311
ZEB2	-1.47019		PRKAR2A	-1.52643
CNOT6L	-1.46859		FNBP1L	-1.52412
FBXO21	-1.46457		CUGBP2	-1.52388
FBXO33	-1.46288		THAP2	-1.52334
ATG16L1	-1.46059		BHLHB3	-1.51621
SORCS3	-1.45462		LCOR	-1.51558
LRP12	-1.45329		BCL2L2	-1.51533
MSX1	-1.45122		PEX13	-1.5152
CCNE1	-1.44886		TRAM1	-1.51392
CHD9	-1.43652		ADRB2	-1.51071
TP53INP1	-1.43492		SLC4A4	-1.5019
RAB10	-1.42926		PIK3R1	-1.50152
PPP3CA	-1.42916		ESRRG	-1.50082
EIF4E3	-1.42334		SEMA6D	-1.50031
STAU1	-1.42189		VEGFA	-1.49877
MYST3	-1.4213		KLF11	-1.49824
CCND1	-1.41821		RANBP2	-1.49561
DYRK2	-1.40879		ZHX1	-1.49212
MGAT4A	-1.40457		TRIB2	-1.48832
RAB22A	-1.40074		CLOCK	-1.48372
PPP1R16B	-1.389		SPRED1	-1.48185
SMAD7	-1.3883		LRIG2	-1.47544
BTBD7	-1.38804		RBM6	-1.47484
PTPN4	-1.38573		CUL2	-1.47303
RPS6KA3	-1.3852		PRDM4	-1.46624
ACBD3	-1.38467		PHACTR2	-1.46382
KPNA1	-1.38326		ATXN2	-1.46193
PCDH18	-1.38126		ZCCHC2	-1.4619
CRIM1	-1.37965		RNF138	-1.45651
ARHGAP12	-1.37806		C12orf64	-1.45408
SMARCA1	-1.3749		TBPL1	-1.45332
CORO2B	-1.37238		PCTK2	-1.4512
ZDHHC17	-1.37172		ACSL4	-1.44933
IQWD1	-1.37075		TBX5	-1.44866
TJP1	-1.36758		ARID4A	-1.44092
SUV420H1	-1.36542		POLR3F	-1.43612
PCTK2	-1.36189		AXIN2	-1.43552
FBXO32	-1.36135		HLF	-1.4341
PHF6	-1.3602		FNDC3B	-1.43131
ATP5G2	-1.3548		HOXA10	-1.43119
CD28	-1.34944		PCDHA13	-1.43022
FCHO2	-1.34882		PCDHA5	-1.43022
SLC4A4	-1.34626		PCDHAC1	-1.43022
CLCN5	-1.34608		PCDHAC2	-1.43022
PNRC1	-1.3438		SNF1LK	-1.42855
REV3L	-1.34132		SNRK	-1.4285
BNIP2	-1.33924		SMURF1	-1.42812
SP3	-1.33613		HELZ	-1.42673
SEMA6D	-1.33377		DYNC1I1	-1.41826
BTG1	-1.33374		MED12L	-1.41552
ETV1	-1.33218		NR4A3	-1.41539
MYO1E	-1.33201		SYT1	-1.4141
KBTBD8	-1.33049		NOVA1	-1.41215
SLC39A10	-1.32487		XRN1	-1.41084
EPHA7	-1.32042		AKT3	-1.40671
GOLGA1	-1.31809		ZMYM2	-1.40544
MCL1	-1.31715		HCN1	-1.40312
FAM122A	-1.31622		CAPZA2	-1.39957
LIFR	-1.31544		CALM1	-1.39954
TARDBP	-1.31037		ZNF800	-1.39737
ZNF512B	-1.30619		STC1	-1.39619
SAPS3	-1.30432		COL1A2	-1.39019
FNDC3B	-1.30212		WDR37	-1.38949
FMR1	-1.30196		PLAGL2	-1.38816
EZH1	-1.30076		PPARA	-1.38336
ATP2B2	-1.29756		RAB11FIP2	-1.38118
ZNF436	-1.29485		NCOR2	-1.37263
CD69	-1.29472		SGMS1	-1.37228
USP25	-1.29258		LPGAT1	-1.36552
TNFRSF21	-1.28645		SEPT2	-1.36213
UBE2J1	-1.28261		TBL1XR1	-1.35932
HOXA10	-1.27746		MTMR4	-1.35895
TCF12	-1.2705		TFAP2A	-1.3536
ADAMTS3	-1.2689		CALD1	-1.35283
SHANK2	-1.26753		SIPA1L2	-1.35201
ZCCHC3	-1.26408		KIF1B	-1.35049
RAB1A	-1.26228		MAP2K4	-1.35044
TBL1XR1	-1.26012		ZNF622	-1.34833
HERPUD1	-1.25989		CNOT6	-1.34591
MYT1L	-1.25522		LATS2	-1.34444
SPIN1	-1.25273		MYLK	-1.34176
SNF1LK	-1.25013		ZCCHC3	-1.34136
GDF10	-1.24581		PPAP2A	-1.34109
PDIK1L	-1.24295		SRPR	-1.3386
E2F8	-1.24136		ABCA1	-1.33614
KIAA0494	-1.24095		MTF1	-1.33403
UNK	-1.23894		ADAMTS3	-1.33276
LARP4	-1.23487		EZH1	-1.33272
TXNIP	-1.23333		RECK	-1.32757
RNF6	-1.23227		EIF2C2	-1.32637
BTBD10	-1.23012		CEP350	-1.32325
USP9X	-1.22964		UBE2J1	-1.32176
PANK1	-1.22852		CDCA4	-1.32086
FUBP3	-1.22826		ZBTB4	-1.31943
MLL5	-1.22652		RET	-1.31672
USP15	-1.22314		UBE2V1	-1.31609
SNX16	-1.22276		NCOA3	-1.31384
NR2C2	-1.22128		CBFA2T3	-1.30272
FRS2	-1.21945		EIF4G2	-1.30126
RBM24	-1.2193		NFAT5	-1.30081
GPATCH8	-1.21691		FAM126B	-1.29646
AP1G1	-1.21566		WDR26	-1.29617
STAM	-1.21315		SIX4	-1.29226
TMEM55A	-1.21097		KIF5A	-1.29073
WDR37	-1.20976		ZC3H6	-1.29052
JPH1	-1.20793		NRK	-1.28957
PTPN3	-1.2079		PLEKHH1	-1.28854
PIM1	-1.20753		CHD2	-1.28637
BTG3	-1.20723		RSPO3	-1.28075
SACS	-1.20647		ETNK1	-1.27749
EPAS1	-1.20134		USP46	-1.27741
VKORC1L1	-1.20075		NUP50	-1.27604
RBL2	-1.19912		PARD6B	-1.27367
KLHL28	-1.19789		ADAMTS5	-1.27106
WDFY3	-1.19726		C11orf57	-1.26931
TSC22D2	-1.19552		ARL2	-1.26914
CAMK2G	-1.19318		BRUNOL6	-1.26698
AK3L1	-1.19159		HTR4	-1.26646
ATXN2	-1.19153		RELN	-1.265
CXCL12	-1.18843		PHLPPL	-1.26492
FNIP1	-1.18696		WAPAL	-1.26347
MASTL	-1.18299		DDX3Y	-1.26304
YOD1	-1.18149		SLC2A3	-1.26251
RHOC	-1.17938		XPO4	-1.26225
CXorf23	-1.17559		C4orf16	-1.26077
RAB11A	-1.17366		CRIM1	-1.25414
RHOA	-1.17317		CHEK1	-1.25344
DYRK1B	-1.17276		TLK1	-1.25184
TRIO	-1.17088		DEDD	-1.25053
BRPF1	-1.16826		SYPL1	-1.24978
RAC1	-1.16583		ANKFY1	-1.24725
ETS1	-1.16118		KPNA4	-1.24451
ZFYVE26	-1.15938		ARID4B	-1.24345
PDE4D	-1.15909		SMAD5	-1.23995
STARD8	-1.15883		GTF2H1	-1.23784
FMN2	-1.1583		JAZF1	-1.23692
FAM76B	-1.15516		HOXA9	-1.22685
RHOT1	-1.15511		HS3ST3B1	-1.22434
C10orf46	-1.14992		MYT1L	-1.22409
DCBLD2	-1.14636		ITSN1	-1.22365
EYA1	-1.14467		DMD	-1.22103
KIF21A	-1.14274		MECP2	-1.22089
DIP2B	-1.13999		TGFBR1	-1.21266
TGFBR2	-1.13939		HAND1	-1.20945
CPEB4	-1.13899		PLK2	-1.20783
ANKRD11	-1.13499		AK3L1	-1.20779
SNRK	-1.13405		HSPA4L	-1.20712
PRKAR2A	-1.13305		POU3F2	-1.20676
ALCAM	-1.13069		HIVEP2	-1.20509
STOX2	-1.12852		NRP2	-1.20485
ASF1A	-1.12782		FUBP1	-1.19921
MAPK9	-1.12522		MPPED2	-1.19652
REEP3	-1.1239		SON	-1.19346
ANUBL1	-1.1224		EDA	-1.1928
TRIP11	-1.12054		RNF165	-1.18368
TSPAN3	-1.11856		LRIG1	-1.18343
MFAP3L	-1.1172		BTBD3	-1.18185
RNF38	-1.11695		PCGF5	-1.18129
SLC20A2	-1.1168		DYRK1B	-1.18072
FEM1C	-1.11435		ARFGEF1	-1.18014
SLAIN1	-1.11286		MAP4K3	-1.17975
CLIP4	-1.11286		SNTB2	-1.17865
DAZAP2	-1.11121		GPM6A	-1.17683
PIK3R1	-1.1111		CASR	-1.1763
OXR1	-1.10971		CDKN1B	-1.17563
UBE2A	-1.1081		ALS2CR13	-1.17448
ST6GALNAC3	-1.10627		PLEKHA1	-1.17393
YWHAH	-1.1047		KIAA0831	-1.17294
N4BP1	-1.10213		FAM91A1	-1.17259
PRRG1	-1.10044		CA10	-1.17143
WSB1	-1.10024		SEC24A	-1.17012
RECK	-1.09928		PLEKHA3	-1.16597
RNF128	-1.09564		PPP1R11	-1.16448
PKN2	-1.09529		CHPT1	-1.16416
IGF2BP3	-1.09503		HS3ST2	-1.16358
ZFAND3	-1.09183		FGFR1	-1.16332
PCGF5	-1.0909		CCND1	-1.1629
MAP3K2	-1.09075		MAP3K7	-1.16238
FZD4	-1.08981		LRRN3	-1.15761
VSX1	-1.08845		CREB5	-1.15435
MINK1	-1.08639		MLL3	-1.15333
C14orf28	-1.08456		SETD3	-1.15297
MKRN1	-1.08026		MAP2K1	-1.15151
NEUROD1	-1.07425		RBBP6	-1.14958
AKAP6	-1.0739		SLC6A1	-1.14733
SP4	-1.07359		DAZAP1	-1.14272
SIPA1L2	-1.07131		STOX2	-1.13372
ARMC8	-1.0681		SFRS11	-1.13285
PHLPPL	-1.06601		TP53INP1	-1.12974
CRK	-1.06543		KCNN4	-1.1289
DYRK1A	-1.06417		PDPR	-1.12674
HECTD1	-1.06361		WNK3	-1.12239
MLL3	-1.06156		NR5A2	-1.12209
SP2	-1.05988		FAM60A	-1.11951
TGFBR1	-1.05909		GRM7	-1.11766
LRRN1	-1.05728		PPM1D	-1.11674
PDGFRA	-1.05597		SCN8A	-1.11667
CREBBP	-1.05426		NIPA1	-1.11489
RUNX1T1	-1.04949		SLC24A3	-1.11298
ZNF367	-1.04945		RAD23B	-1.11294
CDH2	-1.04616		LONRF1	-1.10591
ACTR2	-1.04584		ALS2CR2	-1.10467
HIAT1	-1.04452		ODZ1	-1.10376
GATAD2B	-1.04441		UHRF2	-1.10317
KLF12	-1.04394		EEA1	-1.10305
ESRRG	-1.04214		MNT	-1.10283
AKTIP	-1.03973		ZNF148	-1.10254
EPB41L4B	-1.03822		CREB1	-1.09746
RBM6	-1.03695		TXNIP	-1.09616
ARRDC3	-1.03618		GPR63	-1.09553
PAPOLG	-1.03418		DDX19A	-1.0929
MORF4L1	-1.03383		SRPK1	-1.09251
STK35	-1.03364		OBFC2A	-1.09213
DERL2	-1.03355		FAM70A	-1.08896
CCNJ	-1.03205		ZHX3	-1.08836
APC	-1.03149		RNF12	-1.08738
PTPRE	-1.03086		ZNF512B	-1.08707
FLRT3	-1.02861		KCNQ5	-1.08374
TMEM16F	-1.02773		PPP6C	-1.0828
CCNE2	-1.0275		MEOX2	-1.08134
GRM7	-1.02648		HIGD1A	-1.08127
VANGL1	-1.02639		SATB2	-1.07806
AKT3	-1.02209		MAP3K2	-1.07679
ACVR2B	-1.02139		FAM80B	-1.07445
FGD5	-1.01623		AHCTF1	-1.0725
ZNF217	-1.0129		ZNFX1	-1.06834
BTRC	-1.00871		UBE2Q1	-1.06723
TBC1D8B	-1.0074		BICD2	-1.06493
CBX1	-1.00608		CTDSPL2	-1.06431
MAP3K4	-1.00544		C16orf72	-1.06362
DEDD	-1.00365		SLC39A10	-1.05991
CALD1	-1.0011		ITSN2	-1.05898
HMGB1	-1.00061		COPS2	-1.05382
PALM2	-0.998958		LITAF	-1.05361
KIAA0232	-0.997267		LRP6	-1.05284
FBXL11	-0.995016		ATP2B1	-1.05261
ZFP91	-0.99477		C1orf144	-1.05177
ACBD5	-0.992807		STXBP1	-1.05016
PEX13	-0.992512		EDEM3	-1.04789
CADM1	-0.991808		COBLL1	-1.04707
SPSB1	-0.991796		SMARCA5	-1.04191
SOCS6	-0.987826		PPARGC1A	-1.04049
FAM13C1	-0.987792		YWHAB	-1.03857
IDH2	-0.987216		B4GALT1	-1.03819
DDX3Y	-0.98608		LRP2	-1.03712
RBBP7	-0.985151		FBXO33	-1.03622
KCNS3	-0.984971		ACSL6	-1.0346
FBXW11	-0.983024		PDGFRA	-1.03411
ZMYND11	-0.981846		FZD10	-1.03206
KLF9	-0.980052		MITF	-1.03099
HDAC4	-0.980042		DNAJC16	-1.0306
SFRS12	-0.979986		DUSP1	-1.02851
NCOA7	-0.978831		WBP11	-1.02524
CD2AP	-0.975824		GNAI3	-1.02122
EIF2C1	-0.975705		KIAA1468	-1.01959
SENP1	-0.975489		SMAP1	-1.01935
SAPS2	-0.97331		BAZ2B	-1.01882
BCL6	-0.972049		WDFY3	-1.01752
AOF1	-0.970781		PDIK1L	-1.01727
ATAD2	-0.970389		LIN28	-1.01615
RYBP	-0.970193		PRPF38A	-1.0147
LSM14A	-0.970186		PTBP2	-1.01388
SLC8A1	-0.969984		AKAP11	-1.01333
EDNRB	-0.968106		TSPYL2	-1.01194
MBD2	-0.964468		PKIA	-1.01088
EIF4E	-0.962734		SESN1	-1.01052
ADAMTS5	-0.962663		MINK1	-1.00963
ADRB1	-0.962256		FNDC3A	-1.00508
MAP3K7	-0.961331		TRIM23	-1.00487
DST	-0.960388		BACH1	-1.00374
PPP6C	-0.960191		SERTAD2	-1.00243
ZCCHC14	-0.960155		HECA	-0.99794
GNB5	-0.959988		TRPS1	-0.99536
MAP7D1	-0.958658		MAP3K3	-0.99519
TIPARP	-0.957681		ERG	-0.99378
MYO1D	-0.954254		IGF2BP3	-0.9933
LPHN3	-0.953905		PID1	-0.99201
MTPN	-0.951977		EPC2	-0.99198
ASPN	-0.949488		STX3	-0.98992
KIF1B	-0.947432		AMOTL1	-0.98821
KPNA2	-0.94686		NXT2	-0.98698
C16orf72	-0.945302		LPHN2	-0.98619
DPYSL5	-0.942325		EFNB2	-0.98353
GABPB2	-0.941811		RNF125	-0.9814
RFX4	-0.939111		LUZP1	-0.98121
ARNTL	-0.937995		TAF5	-0.9811
ATXN7L2	-0.93591		RNF111	-0.97715
CUL2	-0.935075		APP	-0.97542
PPP1R9A	-0.93483		PHTF2	-0.9752
MYLK	-0.934007		RUNX1T1	-0.97472
FZD7	-0.92576		KLF12	-0.97005
NTN4	-0.924897		TTL	-0.96711
FOXJ2	-0.923666		DLL1	-0.96573
NFAT5	-0.923195		KLHL28	-0.9655
SETD3	-0.920402		OSMR	-0.9648
SFRS2	-0.919196		NEBL	-0.96171
MIER3	-0.918363		MYO1D	-0.96068
MTF1	-0.917505		SLC7A2	-0.96025
MBNL1	-0.91574		PRDM1	-0.95529
BACH2	-0.91559		DNAJC13	-0.95485
POLR3F	-0.915126		C3orf23	-0.95455
PTGFRN	-0.912176		ACVR2B	-0.95439
MARCH8	-0.910707		PNPLA6	-0.95435
PTEN	-0.909134		MTMR3	-0.95351
SRPR	-0.909004		PCMT1	-0.95327
PAPOLA	-0.905475		PCDH17	-0.95207
RNF41	-0.904476		SASH1	-0.94987
C1orf21	-0.90369		ZZEF1	-0.94922
TMCC1	-0.90203		SCOC	-0.94881
BAMBI	-0.899055		CNOT7	-0.94835
SMURF1	-0.898454		INOC1	-0.94809
KIF3B	-0.897403		PPP3R1	-0.94573
HELZ	-0.89596		MIPOL1	-0.94557
CCNG2	-0.894874		LIMK1	-0.94068
CDH11	-0.894783		NF1	-0.94062
GAN	-0.892874		ASPH	-0.9402
SLC25A27	-0.892574		ADCY1	-0.93954
FBN1	-0.892372		RRM2	-0.93911
SFRS3	-0.889299		SLC25A27	-0.93858
HAT1	-0.887132		LGR4	-0.93826
EGLN3	-0.88355		ZBTB7A	-0.93804
ADNP	-0.882596		CC2D1B	-0.93803
LHX6	-0.881502		COL3A1	-0.9363
FRYL	-0.880678		FAM104A	-0.93322
DNAJA2	-0.880466		SLC38A2	-0.93112
BICD2	-0.878574		BMPR2	-0.93055
H3F3B	-0.878398		ST6GALNAC3	-0.93015
PFN2	-0.877212		CADM2	-0.92612
ULK1	-0.876322		PFN2	-0.92557
SAR1B	-0.87621		ZNF217	-0.92471
RBBP6	-0.875973		CDYL	-0.92451
C9orf150	-0.875704		ZNF532	-0.92193
FOXJ3	-0.874971		RGMA	-0.91949
MAPK14	-0.874646		WDR44	-0.91746
RC3H1	-0.874603		SUV420H1	-0.91676
SIN3A	-0.874032		MLL	-0.91552
C12orf30	-0.873792		SERP1	-0.91548
ZNF532	-0.873612		KLHL2	-0.91482
FAM44B	-0.872445		GGA3	-0.9148
SMPD3	-0.872198		NFASC	-0.9117
SFRS11	-0.871432		PTEN	-0.91013
SPEN	-0.870814		UBE2W	-0.90961
FBXO30	-0.87033		CHORDC1	-0.90831
SLC7A11	-0.869179		CPEB4	-0.90802
ZMYM2	-0.86916		KCTD21	-0.90755
NCOA3	-0.867516		LRRFIP2	-0.9075
FUT8	-0.865283		ZFAND3	-0.90285
ABI2	-0.8646		GLUD2	-0.90176
RNH1	-0.862066		KLF4	-0.90124
CAPZA2	-0.861906		ATP6AP2	-0.90051
HTRA3	-0.860408		KCNJ2	-0.8998
SLITRK4	-0.859069		SESTD1	-0.8996
SETD2	-0.8573		ARHGAP28	-0.8961
ZBTB4	-0.856971		DAG1	-0.89556
ZBTB39	-0.856384		RBM9	-0.89492
ARHGAP20	-0.852988		MIB1	-0.88896
NANOS1	-0.850274		GOLGA1	-0.88853
DLG5	-0.85019		MIER1	-0.88647
C3orf58	-0.849604		TSPAN5	-0.88514
USP10	-0.849547		SMARCAD1	-0.8847
RIC8B	-0.849542		ZC3H11A	-0.88347
KIF5A	-0.849096		FZD4	-0.88201
FURIN	-0.848365		COIL	-0.87987
MYF5	-0.845662		CCDC100	-0.87904
UBE4B	-0.845506		AZIN1	-0.87847
GHR	-0.844056		ARPC5	-0.87768
SUMO3	-0.842466		PUNC	-0.87585
FIGN	-0.84234		TARDBP	-0.87349
ZFYVE21	-0.841933		CRY2	-0.87255
CCDC128	-0.841017		ACVR1	-0.87179
NETO2	-0.840846		FRYL	-0.87129
PITPNA	-0.84032		CRK	-0.87007
SUCLA2	-0.840234		BTBD7	-0.86697
CDCA4	-0.83981		ADAMTS18	-0.86693
KLHL2	-0.839568		SSH2	-0.86619
WWP1	-0.839394		ABCC5	-0.86581
UBE2E3	-0.838331		CSNK1G1	-0.86424
BAI3	-0.837331		COL14A1	-0.86265
CHIC1	-0.836823		FOXP2	-0.86193
YTHDC1	-0.83647		BRMS1L	-0.86138
FGF13	-0.836108		YES1	-0.8588
ITPR1	-0.83582		SERBP1	-0.85857
E2F3	-0.835388		WDR32	-0.85841
NUFIP2	-0.834838		VSNL1	-0.85705
HBP1	-0.834252		RBJ	-0.85618
CLDN12	-0.83346		RAC1	-0.85556
EPN2	-0.833093		NAP1L1	-0.8553
RCN2	-0.830811		EPB41L4B	-0.85344
ZNF622	-0.829412		KITLG	-0.85306
TLK1	-0.829308		YWHAH	-0.85184
JAK1	-0.828993		CFL2	-0.85176
SEMA4B	-0.8268		TSC1	-0.85077
UTX	-0.826077		NAV3	-0.8487
TNFAIP1	-0.825594		AP2A1	-0.84818
BDNF	-0.825576		BAZ1B	-0.84796
MORF4L2	-0.825174		MFAP3L	-0.84755
MAP3K11	-0.823959		GRAMD3	-0.84703
ANKRD13C	-0.822585		C11orf30	-0.84656
PLXNA2	-0.820022		PALM2	-0.84642
NR4A2	-0.819726		PPP3CB	-0.8454
LYRM5	-0.818292		NCOA1	-0.84534
ARID4A	-0.818013		CASC3	-0.84471
BAHD1	-0.814646		FRMD6	-0.84292
UBE2Q2	-0.814419		FRAP1	-0.84289
KIAA0240	-0.814034		PDK4	-0.84285
SSX2IP	-0.81267		C9orf5	-0.84122
RNF138	-0.812426		LPHN1	-0.83955
THRA	-0.810648		LTBP1	-0.83829
FUBP1	-0.809434		CSMD1	-0.83549
RSPO3	-0.807884		HIC2	-0.83399
PGRMC1	-0.807565		KRAS	-0.83312
ABCC5	-0.807435		CAMTA1	-0.83265
FAM120A	-0.807232		STARD13	-0.828
FAM40B	-0.806052		NLK	-0.8269
CPSF6	-0.804034		SLC17A6	-0.82673
CCDC55	-0.803517		PPP1R12B	-0.8261
DNAJC16	-0.802896		INSR	-0.82304
SCOC	-0.802343		MARCH7	-0.82161
HOXC4	-0.80199		DYRK1A	-0.82158
INTS6	-0.801933		ARHGAP5	-0.82155
BVES	-0.801797		KIAA0494	-0.82139
SYPL1	-0.801189		NPEPL1	-0.82123
NFIA	-0.800847		C6orf120	-0.8176
TOPORS	-0.799574		NPTN	-0.81679
HOXA9	-0.799297		CAMK2G	-0.81596
LMO3	-0.79899		UBQLN2	-0.81393
TRIP10	-0.798951		ZFP91	-0.81323
ZNF423	-0.79814		EVI1	-0.81225
UBFD1	-0.797446		PSCD1	-0.81089
ROBO1	-0.796662		HOXA5	-0.81088
SLC2A3	-0.795788		ING5	-0.81072
SRGAP3	-0.794744		UBR1	-0.80925
C14orf129	-0.793038		BTBD10	-0.80847
KBTBD2	-0.792167		RAB5B	-0.80756
CAMK2N1	-0.791085		COL12A1	-0.80754
RHOBTB1	-0.790242		JMJD1A	-0.80693
WIPI2	-0.789968		BFAR	-0.80581
SP8	-0.788769		SNAP25	-0.80509
WAPAL	-0.788595		SFRS2	-0.80213
MIPOL1	-0.787872		CARM1	-0.80192
RPS6KA1	-0.786869		FZD8	-0.80104
MAT2B	-0.786324		MAP3K9	-0.80093
RASSF2	-0.786135		VANGL1	-0.80054
TRIM3	-0.786061		RAB22A	-0.80002
PRPF4B	-0.785509		PLXND1	-0.79659
HLF	-0.784662		CAB39	-0.79544
KLF10	-0.782889		C21orf91	-0.7952
MAP3K7IP3	-0.782712		TMEM9B	-0.79482
SPATA2	-0.781366		H3F3B	-0.79402
NPAS2	-0.779688		TGFBR3	-0.7939
CA10	-0.779064		BAG5	-0.7936
TMEM93	-0.77829		MLLT10	-0.79321
MSL2L1	-0.777834		PPP1CC	-0.79092
RBM38	-0.777634		ARL8B	-0.78866
CALM1	-0.777551		ATP2A2	-0.7882
TOP1	-0.776333		FAM123B	-0.78786
RBL1	-0.775188		HSPG2	-0.78773
PPAP2A	-0.77471		FNDC5	-0.78708
SS18	-0.773424		FGF7	-0.78624
NTRK3	-0.773144		ENAH	-0.78574
SLC23A2	-0.7729		C9orf150	-0.78463
STXBP3	-0.772116		C1orf52	-0.78416
PAIP1	-0.771153		AFAP1	-0.78393
ZFYVE9	-0.768768		ACTR3	-0.78336
USP46	-0.768749		SPAG7	-0.78283
PARD6B	-0.768716		FAM98A	-0.78155
COPS7A	-0.767969		PHF6	-0.78091
RIPK5	-0.767545		PKN2	-0.78026
TBX1	-0.767136		PPP2R5C	-0.77824
ATP1B1	-0.765937		SH3BGRL2	-0.77712
PKD2	-0.763308		MCL1	-0.77683
C12orf48	-0.761566		SS18L1	-0.77545
PPFIA1	-0.761516		TMOD1	-0.77314
CUL4A	-0.761047		SRGAP3	-0.77289
RTN1	-0.759958		BCL6	-0.77228
MARK1	-0.75718		RBAK	-0.77148
NECAP1	-0.756733		FAM122A	-0.77065
LUZP1	-0.756628		NR4A2	-0.77061
MAP3K7IP2	-0.755963		GLUD1	-0.76928
ANKFY1	-0.755508		PITPNA	-0.76696
VPS54	-0.751267		RDX	-0.765
CAB39	-0.750142		TBC1D14	-0.765
NEDD4L	-0.746772		SPEN	-0.76431
ITSN2	-0.746438		B4GALT5	-0.76366
SERBP1	-0.74598		PEX5L	-0.76359
HIF1A	-0.744965		COPS7A	-0.7632
MNT	-0.744405		SSR1	-0.76079
PHACTR2	-0.744356		PPM1E	-0.76055
NGFRAP1	-0.744342		CPNE8	-0.76
DNAH7	-0.743457		FRMPD1	-0.75873
MAT2A	-0.74253		SEC14L1	-0.75564
NDRG3	-0.74146		EPS15	-0.75438
TBC1D20	-0.740272		WNT7A	-0.75306
CUL4B	-0.738515		SIDT2	-0.75294
LRIG1	-0.737252		OTX1	-0.75197
TACC1	-0.73704		ACOX1	-0.75135
PCDH17	-0.736654		NFIB	-0.75049
YPEL2	-0.736016		ACVR1C	-0.74985
ATF3	-0.735033		ATP2B2	-0.74915
CTNNB1	-0.734251		MOSPD1	-0.74854
TIMP3	-0.734182		PPP3CA	-0.74829
RAD23B	-0.733795		DDHD1	-0.74568
SMAD5	-0.7328		LRIG3	-0.74565
KIF26B	-0.732351		FCHO2	-0.74477
FRMD6	-0.732108		ATF2	-0.74386
UTRN	-0.730737		NAV1	-0.7418
PPM1D	-0.729708		ITPR1	-0.74178
GAS7	-0.726328		LHFP	-0.74101
PRR16	-0.726183		OXR1	-0.73988
CASR	-0.725702		ZKSCAN1	-0.73985
LCOR	-0.725647		ZDHHC17	-0.73879
ORMDL3	-0.722568		MEIS2	-0.73813
MLL	-0.722056		CCNG2	-0.73742
TMEM49	-0.721601		ANKRD50	-0.73671
COL24A1	-0.720405		SMEK1	-0.73654
CPD	-0.72002		FURIN	-0.73637
ACIN1	-0.71899		ULK2	-0.73582
EGR2	-0.71889		PTGFRN	-0.7351
UBE2Q1	-0.718742		WWP1	-0.73378
DIRC2	-0.717066		CPM	-0.73335
TSPAN5	-0.716332		SLC7A11	-0.7319
SPOCK2	-0.716222		SCN1A	-0.73148
ETNK1	-0.715222		SFRS12	-0.72871
ADAMTS1	-0.714918		C1GALT1	-0.72709
SNF1LK2	-0.714754		ZNF294	-0.72555
CRY2	-0.71448		SENP1	-0.72451
EIF5	-0.714212		WDR22	-0.72353
SPTLC1	-0.7141		C14orf129	-0.72193
SORT1	-0.713759		BMPR1A	-0.72154
C1orf63	-0.7137		SOLH	-0.72001
ATF7IP	-0.713685		KIAA2018	-0.71814
SNTB2	-0.71294		NPEPPS	-0.7176
HPRT1	-0.711486		CDC2L5	-0.71734
CBLN4	-0.710703		RBBP5	-0.71604
MTMR4	-0.710359		HOXB7	-0.71565
TMEM20	-0.70966		WDTC1	-0.71484
KCNJ2	-0.708674		KCTD20	-0.7145
RAB5B	-0.708552		TNPO1	-0.71396
CACHD1	-0.707531		TMEM168	-0.71388
FAM117A	-0.707036		RIOK3	-0.71385
MAP2K1	-0.706888		ATXN1	-0.71291
ZNF618	-0.706809		NRP1	-0.71124
YWHAG	-0.706563		ZNF207	-0.71123
OCRL	-0.704692		VAMP1	-0.71107
NPLOC4	-0.704652		MBNL2	-0.70927
ZHX3	-0.703982		DNAJB9	-0.70808
FGF7	-0.702702		AHCYL1	-0.7077
RASSF5	-0.702006		SOCS4	-0.7061
DDX23	-0.701987		CALCR	-0.70596
RBJ	-0.701421		TBP	-0.70592
SFRP1	-0.69823		RAP2A	-0.70528
GNPDA2	-0.697698		ZNF295	-0.7043
NUTF2	-0.697202		GORASP2	-0.7037
NAV3	-0.697132		DDEF1	-0.70245
RBM12	-0.69561		ATG16L1	-0.70244
UBE2W	-0.694821		MBP	-0.7024
DLC1	-0.693795		MOBKL2B	-0.7018
CCT2	-0.69299		WIBG	-0.70078
UBE2B	-0.691887		SEMA4B	-0.69966
ESR1	-0.691712		HDAC4	-0.69934
ARL15	-0.691173		PHLPP	-0.69912
PEX5L	-0.690768		ANKRD28	-0.69873
ZBTB6	-0.690108		NETO2	-0.69836
UBE2V1	-0.689311		BTG3	-0.6968
ATP10A	-0.689191		BTBD11	-0.69622
VAPB	-0.68906		PUM2	-0.69599
C19orf2	-0.68874		ZYX	-0.69596
HTR4	-0.688546		VLDLR	-0.69589
MED28	-0.688512		EXOC3L2	-0.69534
PCGF3	-0.68821		STK35	-0.69489
AHNAK	-0.688116		HECTD2	-0.69474
HAS2	-0.688036		SIAH1	-0.69378
GRLF1	-0.687786		TUBA1A	-0.69282
C6orf62	-0.68775		SEMA6A	-0.69255
MAFK	-0.687488		LYPLA3	-0.69186
STX6	-0.686319		VTI1A	-0.69085
ITM2B	-0.686178		ZCCHC5	-0.68981
CHN2	-0.685654		CCDC47	-0.68895
CC2D1A	-0.685443		APLN	-0.68867
CSDE1	-0.680744		HAS3	-0.68866
KRAS	-0.679497		CLIP4	-0.68809
SLC2A4	-0.679272		CD164	-0.68655
SYT4	-0.678821		KLF9	-0.68508
CSNK1G1	-0.675424		CDS1	-0.68354
C12orf64	-0.672512		AKAP1	-0.68276
LRFN5	-0.671268		PPARG	-0.68237
GNAI3	-0.670374		SMOC2	-0.68055
ETV6	-0.670327		KCNMB2	-0.6797
TMUB2	-0.669774		RTN4	-0.67938
NLK	-0.669672		C10orf137	-0.67899
SEMA6A	-0.668572		CGGBP1	-0.67795
MBIP	-0.667322		MASTL	-0.67691
GCNT2	-0.664956		CNNM4	-0.67594
FAM70A	-0.664774		ANKRD57	-0.67588
ITGAV	-0.66444		DOCK1	-0.67522
ENPP5	-0.664092		PCNA	-0.6747
AXIN2	-0.663928		ZNF583	-0.67395
HLTF	-0.663736		TRAK1	-0.67264
FCHSD2	-0.662108		RMND5A	-0.67262
SENP7	-0.66155		NRAS	-0.67245
NIPA1	-0.661128		ROBO1	-0.67236
L3MBTL3	-0.660816		KCNK2	-0.67223
SSFA2	-0.65964		STK39	-0.6721
TMEM87A	-0.659324		PIAS2	-0.67102
VTCN1	-0.658868		APPL1	-0.67054
NAGK	-0.657384		SH3BP5	-0.66998
HSPA5	-0.657341		DPYSL2	-0.6695
NRK	-0.657174		PAPD5	-0.66932
TMED5	-0.65697		SOCS5	-0.66872
JMJD1A	-0.656125		GRB2	-0.66742
AHCYL1	-0.655655		PLEKHA5	-0.66712
TMEM59	-0.655032		FCHSD2	-0.66688
CAPN6	-0.65498		HRB	-0.66681
SNX21	-0.654342		PAM	-0.66674
PAK6	-0.653952		OSBPL11	-0.66664
DDX5	-0.653418		FAM40B	-0.66638
FBXL5	-0.653016		ERRFI1	-0.66625
UBE2D3	-0.651274		MMP16	-0.6656
NID2	-0.65107		MSN	-0.66546
PHACTR3	-0.650808		G0S2	-0.66528
MACF1	-0.649433		KIAA1333	-0.66519
SLC4A7	-0.648236		IGF2R	-0.66496
HSF2	-0.648188		KPNA1	-0.66471
ELL2	-0.64714		DPP3	-0.66419
CCDC100	-0.647088		SLC2A12	-0.66307
NETO1	-0.645568		TMED7	-0.66287
NBEA	-0.64506		RNF128	-0.66209
TUSC2	-0.644889		INHBB	-0.6617
AEBP2	-0.644441		DSEL	-0.66143
HDHD2	-0.643996		FAM116A	-0.65879
RLF	-0.642096		CLASP2	-0.65813
ARHGEF18	-0.639885		MYO5A	-0.65808
VEZF1	-0.639552		AGPAT3	-0.65683
NUPL1	-0.639128		ABCB7	-0.65676
RET	-0.638956		EGR2	-0.65574
RASD1	-0.637572		HOXA13	-0.65546
RUFY2	-0.63726		CCKBR	-0.65533
RSF1	-0.636352		TGFBR2	-0.65325
RASL11B	-0.636324		ACTG1	-0.65282
S100PBP	-0.635092		GADD45A	-0.65234
KIT	-0.63499		SMURF2	-0.65086
WBP11	-0.63498		HMGN3	-0.65072
COL4A3	-0.634712		ARHGEF9	-0.65054
CCDC6	-0.634455		SFRP1	-0.65039
CPEB1	-0.634451		NPAS2	-0.64974
RAB2A	-0.634158		SEC23A	-0.64932
CBFA2T2	-0.63404		SAPS2	-0.64888
F3	-0.633828		SVOP	-0.64781
SEPT2	-0.633588		PNKD	-0.64778
PHF3	-0.632992		BTAF1	-0.64729
KIF2A	-0.63273		DACH1	-0.64672
SLC18A2	-0.632277		FRAT1	-0.6461
ZKSCAN1	-0.631894		ZFYVE9	-0.64597
SCN8A	-0.631276		SHANK3	-0.64531
FAM80B	-0.630631		ASXL1	-0.64426
CAMK2D	-0.63024		GCC2	-0.64415
TP53INP2	-0.629802		BNIP2	-0.64272
CDH5	-0.628931		STK40	-0.64184
SS18L1	-0.628911		PKD2	-0.64142
LIMA1	-0.628212		VPS4B	-0.64142
BAZ2A	-0.62789		PLAGL1	-0.64128
ZCCHC11	-0.627224		C5orf13	-0.64101
CTDSPL2	-0.62718		BNC2	-0.6405
CAPZA1	-0.626704		KIAA1147	-0.64041
DNMT3A	-0.626573		TMED5	-0.63949
SOX4	-0.626422		RAB11FIP1	-0.63918
ENAH	-0.62626		C18orf25	-0.63907
SPCS2	-0.624779		DOCK11	-0.63839
HIC2	-0.624276		PCBP4	-0.63615
BMP2	-0.624043		ARMCX2	-0.63584
TFRC	-0.622908		TUSC3	-0.63531
TSEN34	-0.621369		NONO	-0.6351
OBFC2A	-0.620724		FBXO30	-0.63469
CAPN7	-0.6194		SLC35D2	-0.63435
JOSD1	-0.619117		ERCC6	-0.6339
ARL2	-0.619084		SFRS2IP	-0.63271
SMARCD2	-0.618948		OCRL	-0.63263
DPP8	-0.618144		KIF3B	-0.63235
IGF2R	-0.617984		GNPTAB	-0.6321
BTG2	-0.616476		STX5	-0.632
NCOA5	-0.616187		RAB12	-0.63167
ALS2CR13	-0.614328		TRIM3	-0.63106
OSBPL5	-0.613635		UNC13C	-0.63037
EML4	-0.613137		KLC4	-0.62845
FKBP1A	-0.611244		WAC	-0.62751
GPR158	-0.611136		CHAC1	-0.62643
SLC24A3	-0.610646		TMEM16D	-0.62568
PRLR	-0.609609		VIP	-0.62543
BTBD3	-0.609412		DLC1	-0.62542
NEBL	-0.608858		FAM118A	-0.62427
ZNF25	-0.606996		GABRB2	-0.62379
NUAK2	-0.606883		RASSF5	-0.62331
FGFR1	-0.606366		MAT2B	-0.62322
DYNC1I1	-0.605764		SFRS16	-0.62305
SRPK1	-0.605572		KIAA0430	-0.623
CHD7	-0.605446		PRR16	-0.6222
ZNRF2	-0.60522		GAP43	-0.62127
MTMR2	-0.604312		KBTBD4	-0.62111
KPNA4	-0.604031		PLCL2	-0.62049
LIMK1	-0.60257		GSPT1	-0.61971
RNF165	-0.602455		GOLGA3	-0.61915
SYNC1	-0.602352		SMC6	-0.61776
ZNF746	-0.60129		NCOA7	-0.61763
BMPR2	-0.6006		CDH11	-0.61646
MMD	-0.60012		POLS	-0.61605
SH2B3	-0.599491		ZNF275	-0.61575
TMEM64	-0.599196		SLC1A2	-0.61568
KIAA1333	-0.599116		HECTD1	-0.61184
ARID2	-0.59867		CPEB1	-0.6114
C1orf77	-0.598408		PLCB1	-0.61132
ANKRD28	-0.598017		RBM24	-0.61126
MBD5	-0.597965		IRS2	-0.61063
C5orf24	-0.597645		LHX8	-0.6097
C9orf72	-0.597555		PPP1R15B	-0.60945
PDE7B	-0.597098		VAV3	-0.60797
CACNA1C	-0.596994		C5orf30	-0.60788
TNRC6A	-0.596029		PPP2CA	-0.6078
IGFBP5	-0.595133		PTPN4	-0.60736
RABGAP1	-0.593583		PSMA1	-0.60697
JAZF1	-0.59331		CAND1	-0.60671
PARP8	-0.591918		SLC44A1	-0.60667
BAZ1A	-0.591675		GAS7	-0.6066
RBM39	-0.591103		KPNB1	-0.60658
MAPRE1	-0.590424		TRIP11	-0.60619
USP2	-0.590406		CCNC	-0.60606
FRAP1	-0.590286		SAMD4A	-0.6057
PRR15	-0.589368		FAM126A	-0.60567
LEFTY1	-0.588816		KBTBD2	-0.60546
TBPL1	-0.588596		KIAA0240	-0.60536
ANKS1A	-0.587954		ATP1B4	-0.6048
FBN2	-0.587666		EEF2K	-0.60465
PSME4	-0.586356		TRAK2	-0.60437
ZIC4	-0.586288		EHD3	-0.60424
MAP3K5	-0.586092		CBARA1	-0.60413
MAP3K3	-0.58537		PIK3CA	-0.60411
CTNNA2	-0.585232		RNF41	-0.60382
ZBTB11	-0.585009		CD69	-0.60268
HSPA8	-0.584681		ABHD13	-0.60158
BRP44L	-0.583881		CDX2	-0.60096
CALM2	-0.583796		NCOA5	-0.60092
APLN	-0.583317		KCNAB1	-0.6
ARHGEF4	-0.582048		BTG1	-0.59943
ZBTB44	-0.581697		NEDD4L	-0.59943
CYP1B1	-0.581328		CYB5R4	-0.59845
NUP35	-0.580788		SDCBP	-0.59844
CHEK1	-0.579716		FAM54B	-0.59777
UBR1	-0.579154		GOLT1B	-0.59755
PDCD4	-0.578786		DOLPP1	-0.59729
RAB14	-0.578712		APPL2	-0.59486
ZBTB47	-0.578444		C1orf63	-0.59475
TSPAN12	-0.576924		ATP2B4	-0.59466
LASS6	-0.576921		C7orf41	-0.59462
PCDH8	-0.575985		ARL6IP1	-0.59423
NEDD4	-0.574566		FKBP4	-0.5936
MYH10	-0.574396		NPAT	-0.59332
USP6	-0.572988		LMAN2L	-0.59167
EZH2	-0.57247		DICER1	-0.59159
TRAK1	-0.572054		SALL3	-0.59134
EREG	-0.571896		ERLIN2	-0.59095
ATP1A2	-0.57174		NEDD4	-0.59059
YWHAZ	-0.571539		MBNL1	-0.58951
JAG1	-0.571328		TNFRSF21	-0.58929
TAL1	-0.570872		WDR20	-0.58812
EIF5A2	-0.569904		LRP4	-0.58725
SUZ12	-0.568371		NPLOC4	-0.58721
PHF20L1	-0.567966		ZNF423	-0.58688
SLC39A9	-0.567676		BACE1	-0.58536
NEK9	-0.566589		ANK3	-0.58525
ROCK2	-0.566097		MAPK6	-0.58485
PCBP2	-0.565159		VSX1	-0.58474
AP3D1	-0.564858		GLRB	-0.58435
PDE4B	-0.562863		AHNAK	-0.58409
NFATC3	-0.562788		ARRDC4	-0.5836
SSBP2	-0.562362		OTX2	-0.58344
SMAD4	-0.561418		MAPKBP1	-0.58338
VASN	-0.561164		DTNA	-0.58292
CNOT7	-0.561132		B4GALT3	-0.58214
LRRC1	-0.560952		C19orf2	-0.58201
MARCH6	-0.560898		TRIB1	-0.58197
COL10A1	-0.560418		LRP12	-0.58086
PTPN23	-0.559482		PRRG1	-0.58071
FNBP1L	-0.559095		GPHN	-0.57906
TSPYL2	-0.558852		ERBB3	-0.57811
OGT	-0.558286		DPYSL5	-0.57772
INOC1	-0.557844		RAPGEF5	-0.57612
NHS	-0.557232		STIM1	-0.57499
DDEF1	-0.555964		PRRX1	-0.5743
RRAGD	-0.555963		BAG4	-0.57317
PAM	-0.555466		P2RY5	-0.57317
SALL3	-0.555316		SUMO3	-0.57246
BMPR1A	-0.55416		FAM78A	-0.57233
KCNH7	-0.553868		HIATL1	-0.57222
ELF2	-0.553284		SP3	-0.57129
TSC22D3	-0.552369		NR2F6	-0.57096
ANK3	-0.551838		KTELC1	-0.57044
KIAA1128	-0.551616		CPA4	-0.5703
INPP5A	-0.551397		HS6ST2	-0.57024
CLTA	-0.54978		LYST	-0.57007
MTUS1	-0.549759		ANGEL1	-0.56991
NR3C1	-0.549228		SGPP1	-0.56979
STXBP1	-0.548784		ZBTB46	-0.56932
MECP2	-0.548249		UCP3	-0.56797
LRRN3	-0.548176		ARHGAP26	-0.56758
ALKBH8	-0.547858		SACS	-0.56745
PIP5K1B	-0.547843		TMEM16F	-0.56654
MLLT6	-0.546375		HDHD2	-0.56576
ZNF236	-0.546312		ARFIP1	-0.56563
LRCH2	-0.54627		FBXO10	-0.56452
GUCY1A2	-0.545916		BIRC6	-0.56433
MAP3K9	-0.54444		CUL5	-0.56407
PLAGL1	-0.544026		NAGK	-0.56381
MAP3K14	-0.543342		ALDH5A1	-0.56322
BLCAP	-0.54301		CAMKK2	-0.56264
EXOC5	-0.542464		CCNG1	-0.56056
LIN54	-0.542078		SMAD2	-0.56014
PLEKHA1	-0.54168		KIAA1737	-0.56004
CD47	-0.54128		CDC27	-0.5597
CSNK1A1	-0.54126		ZBTB38	-0.55929
NUP50	-0.540646		OSBPL8	-0.55906
ARL4C	-0.540276		ENPP5	-0.55874
KLF11	-0.540265		DERL2	-0.55848
TRAPPC3	-0.54		XPO6	-0.55484
GLIS3	-0.539379		CHD5	-0.55468
CDC14B	-0.538934		MTSS1	-0.55455
MSH6	-0.538878		HMBOX1	-0.55384
PPP1R11	-0.538572		ZNF608	-0.55371
CHPT1	-0.538424		GATAD2B	-0.55367
SIDT2	-0.537872		HBP1	-0.55367
SYDE1	-0.536984		PLXNA2	-0.55148
RRM2	-0.53586		NAB1	-0.5512
TNKS	-0.535521		LCORL	-0.55005
ARFGEF1	-0.535266		FAM13C1	-0.55003
TULP4	-0.535004		TMEM183B	-0.5496
PUM2	-0.534703		ABHD6	-0.54949
ATP1B2	-0.53448		PRTG	-0.54915
PABPN1	-0.534218		RSRC2	-0.54886
APBB3	-0.533988		NUP153	-0.54846
PTX3	-0.533956		DIRAS2	-0.5481
WNK3	-0.533832		L3MBTL3	-0.54795
MIDN	-0.532584		TBL1X	-0.54795
SLC17A7	-0.53244		MAFB	-0.54717
CC2D1B	-0.53139		TRHDE	-0.54694
MGRN1	-0.531074		DCUN1D3	-0.54674
MTMR3	-0.530745		TMEM2	-0.5463
SMARCA2	-0.53055		SENP5	-0.54565
ZC3H11A	-0.53055		EPHA8	-0.5449
CNOT6	-0.530496		C15orf29	-0.5445
GRHL2	-0.530448		AP1GBP1	-0.54401
OTP	-0.529676		UBE3C	-0.54334
DR1	-0.52924		SNX25	-0.543
SPOP	-0.527763		APBB3	-0.5427
EDA	-0.52762		DTX2	-0.5427
STK38	-0.526968		CASP3	-0.54225
LPHN1	-0.52662		SPRY2	-0.54184
CAV1	-0.525724		NEK6	-0.54093
USP6NL	-0.524202		PRPF38B	-0.5406
SMG7	-0.52416		CNTN4	-0.54028
FAM46C	-0.523032		VAMP8	-0.54018
PPP2R5E	-0.522952		LBR	-0.54002
TOX	-0.5217		SCN4B	-0.53986
ZC3H6	-0.521664		RNF139	-0.53937
TOX2	-0.521136		PDCD4	-0.53887
USP32	-0.52104		FBXL5	-0.53885
SFRS15	-0.520157		PMP2	-0.53778
FBXO3	-0.519939		PRICKLE2	-0.53677
FILIP1L	-0.519715		TNKS2	-0.53547
GAB1	-0.519636		TAGLN2	-0.5348
CDYL	-0.519546		FGD5	-0.53469
CLASP2	-0.51824		XPO1	-0.53467
CRELD1	-0.517974		CAPN6	-0.53457
PLEKHM1	-0.517608		RASD1	-0.53391
SPRY4	-0.517586		SNN	-0.53384
RMND5A	-0.517554		SFRS10	-0.5336
TRAM1	-0.516816		PRKG1	-0.5328
KCNN4	-0.516668		UBE2D3	-0.53235
USP47	-0.516402		KIAA0241	-0.53197
ODZ1	-0.515424		CCDC28A	-0.53119
CLOCK	-0.513832		ST8SIA3	-0.53027
MAP2K4	-0.512947		GPAM	-0.53001
EDEM3	-0.511727		MXD1	-0.52955
GPR63	-0.511488		POGZ	-0.52952
STYX	-0.511056		GNB5	-0.52949
PATZ1	-0.510531		HOXB6	-0.5292
USP3	-0.509964		RUFY2	-0.52845
BTBD1	-0.509864		F3	-0.52819
ZNF644	-0.509396		RBL2	-0.52767
SDCBP	-0.509249		FLRT3	-0.52715
UBQLN2	-0.508728		ARL4C	-0.5265
ATP6V1A	-0.508018		WDR68	-0.52587
C20orf20	-0.507494		SPRYD3	-0.52574
RSBN1L	-0.507459		TMEM183A	-0.52553
KIF1C	-0.507026		REV3L	-0.5252
CLINT1	-0.506935		RASL11B	-0.52494
PKD1	-0.505908		USP48	-0.52494
YWHAQ	-0.505756		FXR2	-0.5235
UNC84A	-0.5053		DMXL1	-0.52312
RBM25	-0.504729		TBC1D20	-0.5226
SMURF2	-0.504558		ANUBL1	-0.52221
SMOC1	-0.504504		USP38	-0.52215
C13orf23	-0.504319		EYA4	-0.52212
ABTB2	-0.503826		CTNNBIP1	-0.52171
CTTNBP2	-0.502778		UTRN	-0.5211
PIP5K3	-0.502516		FOXJ3	-0.52052
TMEM85	-0.500899		ARID2	-0.52039
MAP1B	-0.500419		ELOVL6	-0.52026
CBX3	-0.50041		NCOA6	-0.51963
MAPRE3	-0.500292		PCDH19	-0.51885
ELAVL4	-0.497802		PDIA5	-0.5187
FZD6	-0.497276		CCNYL1	-0.51758
LONRF1	-0.496462		PANK1	-0.51675
CHD2	-0.496096		ATF7IP2	-0.51649
KIAA0513	-0.495924		TUSC2	-0.51643
MBD6	-0.494503		BAHD1	-0.51617
STX12	-0.493185		MKRN1	-0.51558
BCL2L2	-0.492536		RNF44	-0.51533
MTSS1	-0.492408		DNAJA2	-0.5152
GOLGA4	-0.49125		PPAPDC2	-0.51495
HIGD1A	-0.490768		TSPAN12	-0.5145
KITLG	-0.490467		KIAA1012	-0.51376
FLRT2	-0.490346		ZNF25	-0.51376
ARHGAP1	-0.490002		JARID1B	-0.51352
DGKI	-0.489678		DNMT1	-0.51337
HIPK3	-0.489129		EGLN3	-0.51324
UBE3C	-0.488877		TAPT1	-0.51311
MAP2	-0.488178		PHIP	-0.51295
ARPC1B	-0.488062		LIMA1	-0.51285
CDC27	-0.487916		KCNJ3	-0.51207
DLL1	-0.487512		EGFR	-0.51129
RANBP9	-0.487058		PRNPIP	-0.51098
TAOK1	-0.486864		RCC2	-0.5109
SFRS7	-0.486772		NFE2L1	-0.51042
BPTF	-0.486532		REPS1	-0.51025
SMOC2	-0.486252		UBE2D1	-0.51025
RNF125	-0.48544		VAPB	-0.51002
UBE4A	-0.485088		TRIP10	-0.50991
WDR26	-0.484436		PDHX	-0.50973
FRMD4A	-0.484359		PDIA6	-0.50914
ZNF638	-0.483128		TCF12	-0.50867
CSNK1D	-0.482541		MIER3	-0.50849
ZBTB20	-0.482058		DMRT3	-0.50795
MCF2	-0.481949		MAP3K5	-0.50713
SUV39H1	-0.481374		ELF2	-0.50708
SREBF1	-0.481013		ISOC1	-0.50689
SPTBN1	-0.480838		IGF2BP2	-0.50655
HDLBP	-0.480687		ARHGEF18	-0.5063
SRI	-0.480524		GTF2I	-0.50628
FZD10	-0.479816		AMMECR1	-0.5061
FIP1L1	-0.478621		RAB34	-0.50492
HIVEP2	-0.478563		TMEM64	-0.50466
FAM62B	-0.478266		TOMM70A	-0.50466
PSD3	-0.478107		FUBP3	-0.50414
HMGN1	-0.477792		USP14	-0.50383
RAPGEF4	-0.477672		SOX4	-0.50374
DHX40	-0.477619		IHPK1	-0.50357
PTP4A1	-0.477364		PSME3	-0.50301
ESRRA	-0.477152		SPTY2D1	-0.5017
B4GALT1	-0.47656		PKNOX2	-0.50167
GNAQ	-0.476427		ATP7A	-0.50089
C18orf25	-0.47628		FRAS1	-0.50055
C9orf5	-0.47585		RNF141	-0.49972
ELMOD1	-0.475661		DACT1	-0.49959
TMEM80	-0.475475		H2AFZ	-0.4992
C20orf11	-0.475268		SMARCD2	-0.49854
ERBB3	-0.474089		MTUS1	-0.49835
SP1	-0.473616		SOX6	-0.49657
LEFTY2	-0.473337		ADAMTS6	-0.49608
NEGR1	-0.473276		GFPT2	-0.49543
MAB21L1	-0.47291		C6orf60	-0.4953
NUMB	-0.47291		ELMO2	-0.49438
ELAVL1	-0.472901		SYDE1	-0.49429
NRP2	-0.472844		BAG2	-0.49413
SOX13	-0.472836		FRS2	-0.49401
FMNL2	-0.472458		BAMBI	-0.49387
AKAP11	-0.472268		MIER2	-0.49361
CDC42	-0.4719		GPR137B	-0.49345
PKIA	-0.470964		GUCY1A2	-0.49296
CAMSAP1L1	-0.47029		MYEF2	-0.49284
EXOC6	-0.469107		PHB	-0.49257
KLK5	-0.468936		PSCD3	-0.49163
ZC3H12B	-0.4684		ZNF652	-0.49158
ERBB2IP	-0.468194		PRR15	-0.49114
ARHGEF17	-0.46812		THRB	-0.49097
COBLL1	-0.466348		ITGA5	-0.4901
ANKRD9	-0.46566		SLC25A44	-0.48958
PRKAA1	-0.464264		GPR116	-0.48893
PAFAH1B2	-0.463593		NTN4	-0.48841
OTX2	-0.463572		SLC39A11	-0.48841
SIPA1L3	-0.462849		VCPIP1	-0.48771
RAPGEF5	-0.462692		SMARCC1	-0.4869
FZD1	-0.462456		NUP35	-0.48659
ATP6V1F	-0.462228		CNTNAP1	-0.48625
MAP3K8	-0.462228		PHF20L1	-0.48582
PPP1CC	-0.461518		ABCG1	-0.48571
ACSL3	-0.461461		PUM1	-0.48503
XPO1	-0.461139		NRCAM	-0.48438
CCNYL1	-0.460472		C11orf68	-0.48415
LMO4	-0.460203		NDUFS4	-0.48373
RAB5C	-0.46016		AHI1	-0.48308
HSPA4L	-0.459688		TMEM135	-0.48286
LPGAT1	-0.459108		HDAC5	-0.48269
RERG	-0.458682		MARCH8	-0.48243
HUWE1	-0.458601		FMR1	-0.48152
MYO6	-0.458369		UGP2	-0.4809
ICK	-0.457452		HBEGF	-0.48035
FBXO10	-0.45701		RDH10	-0.4803
SMAD2	-0.456763		LEMD3	-0.47964
SEL1L	-0.456721		BCL11A	-0.47901
DDX6	-0.45662		FBXO11	-0.47827
GOLPH3	-0.456304		STK19	-0.47809
DIP2A	-0.45552		ETV1	-0.47671
BCLAF1	-0.455112		RASGRP1	-0.47595
FAM38A	-0.453816		NPTX1	-0.47585
LGR4	-0.45326		SCARB2	-0.47473
KCNJ3	-0.452814		ANKRD13C	-0.4745
P2RX4	-0.452556		KIF5B	-0.47362
GSPT1	-0.452474		CLP1	-0.47265
ITGA6	-0.452081		TRERF1	-0.4722
SLC9A6	-0.451844		SMARCD1	-0.47213
LRRC8A	-0.45158		TANC1	-0.4719
GJA1	-0.451164		CRKL	-0.47167
E2F1	-0.45084		PICALM	-0.46956
PRPF38A	-0.45066		TMUB1	-0.46943
FOXC1	-0.450072		KIAA1033	-0.46878
IGF1	-0.44825		ATP1A2	-0.46852
RAB7A	-0.447757		SNX4	-0.46835
SH3PXD2A	-0.447681		DIAPH2	-0.46821
CHD5	-0.44608		TMEM87A	-0.46817
NAV1	-0.446066		LHX6	-0.46774
ENPP2	-0.446017		GABPB2	-0.46683
MGLL	-0.445695		LIFR	-0.46683
KLHL18	-0.44543		PEX5	-0.46655
ERLIN2	-0.445058		ACTR1A	-0.4663
NFE2L1	-0.444932		PFKFB3	-0.46508
EPB41	-0.444352		CAMK2N1	-0.46371
NR5A2	-0.444352		ZIC1	-0.46345
MBNL2	-0.443944		TLK2	-0.46306
FBXO11	-0.44367		ZDHHC21	-0.4629
TOR2A	-0.443138		CALM3	-0.46141
SPAG7	-0.44236		SSX2IP	-0.46137
GOSR1	-0.441948		JUB	-0.46111
CREBL2	-0.4414		SETD5	-0.46061
TBC1D15	-0.440504		BMP2	-0.46059
PMP2	-0.440208		TMEM110	-0.46025
HVCN1	-0.439112		DLG2	-0.46002
SLC25A3	-0.438326		HECW2	-0.45968
DPYSL2	-0.437892		KIAA1128	-0.45968
CNOT8	-0.437502		C8orf58	-0.4595
RASD2	-0.437278		AP1G1	-0.45929
USP37	-0.43676		PLCB4	-0.45876
SASH1	-0.43524		EIF4E	-0.45758
TOB2	-0.435126		BRPF3	-0.45747
ZBTB7A	-0.434487		RGS16	-0.45735
ENSA	-0.434314		FMNL2	-0.45724
EMP1	-0.434134		HMGCLL1	-0.45668
SLC38A2	-0.434097		KIAA1219	-0.45629
CXXC5	-0.433872		SORL1	-0.45591
RB1	-0.433131		LARP5	-0.45578
LRP6	-0.432456		LAMC1	-0.45502
TCF20	-0.431886		TOPORS	-0.45487
PCMT1	-0.431568		STRBP	-0.45478
RHOQ	-0.431135		RNF5	-0.4539
SCAMP1	-0.430728		RAB8B	-0.45283
SRF	-0.430113		SUPT16H	-0.45179
PPP1R12A	-0.429942		TBC1D8B	-0.45173
LAPTM4A	-0.429624		GATAD2A	-0.45109
TPBG	-0.429342		SEMA4C	-0.45108
EPB41L1	-0.429128		DKK2	-0.45084
ELK3	-0.429		CORO2B	-0.45071
NFYA	-0.428499		FHL3	-0.45053
USP45	-0.428108		NEGR1	-0.45032
EHMT1	-0.426998		RARA	-0.44915
SORBS1	-0.426734		SLC25A4	-0.44908
IHPK1	-0.426693		STX6	-0.44889
YWHAE	-0.425968		SCD	-0.4488
HEY2	-0.425488		UACA	-0.44876
AMMECR1	-0.425226		CASK	-0.4482
CNNM4	-0.424941		ZNF618	-0.44785
RNF139	-0.424702		RHOC	-0.44733
RAB11FIP2	-0.424168		CYP39A1	-0.44707
FZD8	-0.424128		EPAS1	-0.44577
NDFIP1	-0.422484		RB1	-0.44547
PID1	-0.422244		FBXL12	-0.44505
BTBD14B	-0.42182		SLC20A1	-0.4449
NRAS	-0.421386		GNAI2	-0.44446
PLXNA1	-0.420585		SLC41A2	-0.4437
BOLL	-0.42042		CDC42SE2	-0.44174
TIMP2	-0.42042		MIDN	-0.44122
LACE1	-0.420264		GRAMD1A	-0.44114
PAX3	-0.4192		KIAA0664	-0.44068
ADD3	-0.41789		MACF1	-0.44009
FOXP1	-0.417564		PHF3	-0.43901
GLUD2	-0.417064		AGK	-0.43848
SESN1	-0.416472		NTRK3	-0.43836
APLP2	-0.416056		CHM	-0.43792
BCL9	-0.415794		HERC1	-0.43732
GRAMD1A	-0.41496		NOG	-0.43732
HAPLN1	-0.414746		STK38	-0.43654
MBP	-0.414422		BCL11B	-0.43628
CXCR7	-0.414346		EREG	-0.43628
CDC42EP3	-0.414222		MTMR12	-0.43589
HOXA13	-0.413795		ACSL1	-0.43584
RAB8B	-0.413569		ZKSCAN2	-0.43581
MARCKSL1	-0.413174		ARF4	-0.43578
TNKS1BP1	-0.413088		SLC25A18	-0.4356
LRRFIP2	-0.412476		SAPS3	-0.43499
KIAA1012	-0.411995		XKR8	-0.43455
WIBG	-0.411116		ARCN1	-0.43425
UTY	-0.410718		EPB41	-0.43407
PHF20	-0.410716		RGL2	-0.43404
KLHL20	-0.410592		RASL12	-0.43328
MPP5	-0.410566		ZC3H3	-0.43315
TSG101	-0.410436		PIGA	-0.43155
ZHX1	-0.410404		ZNF664	-0.43121
ABCA12	-0.410168		CSNK1G3	-0.4312
SLC7A2	-0.409664		DIXDC1	-0.4307
ARHGAP29	-0.409628		RBM26	-0.4305
C3orf23	-0.40922		SAPS1	-0.43043
PPM1G	-0.408967		IRF4	-0.42939
HECA	-0.408252		RCE1	-0.42896
BCL11A	-0.40817		ZDHHC7	-0.42887
STAT6	-0.407934		FZD7	-0.42822
ZHX2	-0.40716		FOXJ2	-0.42757
AMOTL1	-0.407148		FAM38A	-0.4272
TBL1X	-0.407025		SYNE1	-0.42719
KIAA0922	-0.407004		C17orf39	-0.42666
EP300	-0.406303		TXN2	-0.42614
UBE2Z	-0.406037		FAM46A	-0.42604
YAF2	-0.405586		VASH2	-0.42589
SETD1A	-0.405381		SCN3A	-0.42572
MOBKL2B	-0.405138		FAM76B	-0.42537
AHCTF1	-0.40482		YPEL3	-0.42536
WAC	-0.40482		UBFD1	-0.42523
MTERFD2	-0.403683		USP3	-0.42497
RAB11FIP1	-0.40296		JMJD3	-0.42496
SORL1	-0.402012		LARP4	-0.42472
DNAJC13	-0.401888		CCR7	-0.42375
HSPG2	-0.401462		CDS2	-0.42368
UCHL1	-0.399735		BCL3	-0.42315
PAF1	-0.399204		KL	-0.42311
ESCO1	-0.398764		MKNK2	-0.42302
ZDHHC9	-0.398436		GMFB	-0.42276
UBC	-0.397644		PTBP1	-0.42229
ARHGEF3	-0.39702		FBN1	-0.42224
EIF2C4	-0.396788		PHC2	-0.42211
HABP4	-0.395772		COL1A1	-0.4221
SERP1	-0.395772		SMAD3	-0.42143
LITAF	-0.395308		MYH9	-0.4214
TNS1	-0.394659		JAK1	-0.42029
NR1D1	-0.394524		TUT1	-0.41984
HTR2C	-0.394503		NANOS1	-0.41925
SH3GLB1	-0.394401		MAF	-0.41912
ZBTB33	-0.394048		PKD1	-0.41899
SIDT1	-0.393614		ZFAND6	-0.41886
RPS25	-0.393482		HDHD1A	-0.41865
ADRB2	-0.393384		KIAA0513	-0.4186
RELN	-0.393384		GLTP	-0.41847
TMEM168	-0.39312		RXRA	-0.41847
RAB5A	-0.393		RAPGEF4	-0.41821
TGIF1	-0.393		SUMF1	-0.41782
TMEM33	-0.392792		SETD8	-0.41709
WDR32	-0.392792		GALNT7	-0.41691
CS	-0.392535		EIF5A2	-0.41652
GNS	-0.391559		PCDH8	-0.41652
CBFA2T3	-0.390014		E2F1	-0.416
UCHL3	-0.389081		INTS6	-0.416
MLLT3	-0.388153		SEMA4G	-0.41491
DLG2	-0.387508		STARD7	-0.4147
AHCY	-0.387234		STX16	-0.41444
TRPC4AP	-0.38631		MAPRE3	-0.41431
STAT3	-0.3861		COL4A3	-0.41418
CEP57	-0.385788		ULK1	-0.41288
EHD3	-0.385788		HIRA	-0.4128
RALGDS	-0.384648		KIAA1553	-0.41249
CSDA	-0.384572		RGS7BP	-0.4124
ERC2	-0.384552		CAPZA1	-0.41223
MARCH7	-0.384092		HOXC5	-0.41148
ZNF629	-0.38309		CCDC117	-0.41132
DIXDC1	-0.382626		KIAA0232	-0.41002
GRAMD3	-0.382432		OGT	-0.40989
RNF44	-0.38196		AP4E1	-0.40963
GPR85	-0.381734		EBF3	-0.4095
COL6A3	-0.381412		EFHA2	-0.40833
ALS2CR2	-0.381248		SLC2A4	-0.40807
VPS26A	-0.381108		TAF15	-0.408
KLHL14	-0.380931		POPDC2	-0.40658
PCBP1	-0.380931		KCMF1	-0.40651
GPR137B	-0.380016		IKBKAP	-0.4065
GABARAPL1	-0.3799		PCGF3	-0.40617
NRP1	-0.379601		ATAD2	-0.40534
KCNMA1	-0.379042		PTPRO	-0.4053
NBL1	-0.378144		DLST	-0.40443
FGF1	-0.377935		PVRL1	-0.40439
MGAT4B	-0.377834		LPHN3	-0.40417
CDV3	-0.377815		CCDC21	-0.40406
ABR	-0.377377		GNG12	-0.40404
RHBDF2	-0.376406		BMI1	-0.40391
ZYX	-0.376364		SLCO5A1	-0.40391
SFRS2B	-0.375882		SH3PXD2A	-0.40326
TUT1	-0.375232		PAPOLG	-0.4032
ST8SIA4	-0.375073		GLT25D2	-0.40287
ACTR1A	-0.3746		SNAP23	-0.40225
PLCB1	-0.374556		AKTIP	-0.40209
RALGPS1	-0.373874		C15orf41	-0.402
BCL6B	-0.373354		ACTA1	-0.40185
TMEM161B	-0.37335		TMEM63B	-0.4017
NCOA4	-0.371783		IKZF4	-0.4012
LDLRAP1	-0.371748		ZEB2	-0.40105
TGFBR3	-0.37148		C3orf58	-0.40082
CARM1	-0.370888		SBF2	-0.40079
NDEL1	-0.370812		ARHGAP21	-0.39962
KHDRBS3	-0.370656		HAPLN1	-0.39871
C2orf29	-0.370173		MDFIC	-0.39845
BACH1	-0.369705		CDC2L6	-0.39832
HOXC8	-0.369704		ELK3	-0.3978
KIAA0831	-0.369112		ELL	-0.39777
METTL8	-0.368225		BCL2L1	-0.39751
FAM45A	-0.367848		DOCK6	-0.3965
SLK	-0.367076		ADRB1	-0.39585
BAG5	-0.36704		BHLHB5	-0.39555
PPM1E	-0.366468		UBE2Q2	-0.39533
ZFP36	-0.366424		ZNF236	-0.39481
AFF1	-0.366324		BCORL1	-0.39465
NR3C2	-0.366276		PKNOX1	-0.39455
GOLGA7	-0.365864		ELF4	-0.3936
MITF	-0.36549		CBLN2	-0.39326
BRD1	-0.365446		SMARCA1	-0.39325
SGTB	-0.36498		CABLES2	-0.39319
TCTEX1D1	-0.364884		MOBKL1A	-0.39299
ZNF2	-0.364626		DUSP8	-0.39282
GBF1	-0.364572		FOSL1	-0.39262
RGAG1	-0.364346		VTCN1	-0.39234
AP2B1	-0.363918		CDH5	-0.39208
DCUN1D3	-0.363168		UBC	-0.39182
LRRC59	-0.362943		NME4	-0.3918
RFFL	-0.362512		PPP1R12A	-0.39169
RALBP1	-0.362084		EGR3	-0.39094
MAGI1	-0.36192		ELL2	-0.39026
ACOX1	-0.36112		HABP4	-0.39026
DDX17	-0.360714		FBXL11	-0.38993
IRAK1	-0.360444		CXCL10	-0.38988
CBFB	-0.360119		PPM1B	-0.38962
PPP2R5C	-0.359936		GATA2	-0.38896
DUSP1	-0.359464		KIF14	-0.38896
FHOD3	-0.359424		GOSR1	-0.38844
SH3KBP1	-0.359415		MESDC1	-0.38817
WDR16	-0.359252		STK3	-0.38724
ZNF275	-0.35854		TIMM8A	-0.3871
CXCL10	-0.358508		SMEK2	-0.38668
ARCN1	-0.358048		NFATC3	-0.38654
TFG	-0.357798		UBE2NL	-0.3861
ACTC1	-0.35697		SPATA2	-0.38572
PDGFRB	-0.356926		STYX	-0.38558
AHDC1	-0.356306		SPRY4	-0.38549
TMEM50B	-0.355992		ATPAF1	-0.3853
ZNF281	-0.355852		ZNF644	-0.3846
SOCS2	-0.355796		MAPK14	-0.38441
GLUD1	-0.355792		RNF20	-0.3843
TAPT1	-0.354897		ANKRD9	-0.38272
ARID1B	-0.354362		PPP2R1A	-0.38208
GARNL1	-0.353873		PIK3C2B	-0.38196
KLF3	-0.353232		UBE2N	-0.38181
SLC1A1	-0.353176		CACNB2	-0.38103
PPP4R1	-0.35313		LRRC41	-0.38103
DPP10	-0.353067		RAG1	-0.38052
GOPC	-0.352895		CDC42	-0.3804
DUSP8	-0.352092		B3GNT1	-0.38025
ATF1	-0.351102		PPP1CB	-0.37965
GFPT2	-0.350687		OSBPL3	-0.3795
TRPS1	-0.350604		RRAGD	-0.37934
FMO2	-0.350376		EDN1	-0.37856
CAV3	-0.350032		NFIX	-0.37797
SOLH	-0.349908		RANBP10	-0.37732
ATRX	-0.34977		CTNNB1	-0.377
ABHD2	-0.349561		MAP4K4	-0.37695
ANKRD17	-0.348984		NGFRAP1	-0.37674
EXOC3L2	-0.348836		LASS2	-0.3766
SMARCE1	-0.347776		ESR1	-0.37635
ASB7	-0.346773		RBL1	-0.37609
WIT1	-0.345917		QARS	-0.3756
LRIG2	-0.345876		CENPO	-0.37557
TM9SF3	-0.34584		TEX2	-0.37492
MEA1	-0.344835		ZNF354A	-0.37425
BRPF3	-0.344683		NRBF2	-0.37414
KLF13	-0.344403		RPL28	-0.3738
MAF	-0.343744		SLAMF6	-0.3732
SLC40A1	-0.343668		ARIH2	-0.37318
NAP1L2	-0.343057		PDIA3	-0.3731
ERG	-0.34251		RHOBTB1	-0.37286
RAB11FIP5	-0.342463		GAB1	-0.37258
KIAA1147	-0.342264		INTS2	-0.37245
MRFAP1	-0.341775		RALA	-0.37232
COPS2	-0.341288		MUM1L1	-0.3718
FXYD3	-0.33977		P2RX4	-0.3718
MAP4K3	-0.338877		MID1IP1	-0.37154
CDH10	-0.338195		CX3CL1	-0.37123
KIAA1219	-0.338131		ACVR1B	-0.37047
PPARGC1A	-0.337766		LACE1	-0.37037
LRRC4C	-0.337536		SAR1B	-0.36998
VAMP3	-0.337512		GAPVD1	-0.36988
PPP1R12C	-0.337415		MRC2	-0.36918
FRMPD1	-0.337292		GALNTL2	-0.36705
PDIA3	-0.336699		HOOK1	-0.36705
KIAA1328	-0.33618		NME7	-0.36699
SUMF1	-0.33618		RBBP4	-0.3668
USP38	-0.336146		ORMDL3	-0.36582
ITCH	-0.335868		PAPOLA	-0.36517
ELK1	-0.335088		SLC25A24	-0.36465
FAM131B	-0.334965		VANGL2	-0.3644
ST5	-0.334593		POU4F1	-0.36344
HMGB3	-0.334152		RASSF2	-0.36283
SATB2	-0.333444		KLHL20	-0.36231
RAB12	-0.333216		TSG101	-0.36218
LUC7L2	-0.332901		ARMC8	-0.36205
ADAM17	-0.332274		ASF1A	-0.36075
EGLN1	-0.331561		STAG1	-0.36049
KLC4	-0.33152		JARID1A	-0.36
FRY	-0.331188		PIM1	-0.35998
HMGCR	-0.330378		PTPN12	-0.3598
IRS1	-0.330192		DIP2A	-0.35945
NDRG4	-0.329334		KIAA0922	-0.35932
TMEM54	-0.32926		EIF4A2	-0.35893
FAM110B	-0.328812		BBX	-0.35802
SNN	-0.32881		MARCKS	-0.35802
PEA15	-0.32853		KPNA2	-0.35789
ECT2	-0.327825		CDC42BPB	-0.35763
BFAR	-0.327524		ID2	-0.35763
PC	-0.326845		CDKN2AIP	-0.35742
GPBP1L1	-0.326838		BZW2	-0.35715
GRSF1	-0.326652		SP8	-0.35547
TFAP2B	-0.326652		STK24	-0.35532
TBP	-0.326488		PDLIM5	-0.35487
JUB	-0.326196		SNX27	-0.35451
TFAP2A	-0.325748		ELAVL1	-0.35433
IRF1	-0.325728		TFAP4	-0.35425
XRN1	-0.325728		CC2D1A	-0.35373
RXRB	-0.325404		BIN3	-0.3537
SLCO4C1	-0.325164		TMEM65	-0.35355
GRIN2B	-0.325084		NUMA1	-0.35336
SEMA3G	-0.324706		ATP11C	-0.35308
BECN1	-0.324696		PAPD4	-0.35308
CRISPLD2	-0.32469		WDR47	-0.35263
CEP350	-0.324587		NT5C3	-0.35152
RAE1	-0.324168		MASP1	-0.35115
JMJD1C	-0.324167		ARHGEF3	-0.351
GGA3	-0.32264		TROVE2	-0.351
ZBTB46	-0.3222		MYO1F	-0.35085
SKI	-0.32214		ARHGEF17	-0.35074
CAV2	-0.322036		PBXIP1	-0.35061
TGFB2	-0.320606		NME6	-0.35055
CHAC1	-0.320568		FEM1C	-0.35022
CBARA1	-0.320272		LMO3	-0.35022
SNX3	-0.320132		ARID1B	-0.35009
AP2A1	-0.319532		CBL	-0.34931
DSEL	-0.319532		KLHL18	-0.34842
HISPPD1	-0.319154		DPF2	-0.348
TAF5	-0.31894		FAM55C	-0.348
PDE6D	-0.318116		ARHGAP1	-0.34788
LAMC1	-0.317896		KHSRP	-0.34775
TMEM27	-0.317544		PRKAA1	-0.34762
HEXIM1	-0.317088		SLC25A35	-0.3472
ARHGEF11	-0.316992		IL13	-0.3468
PPP3CB	-0.316868		CCDC128	-0.34671
PTBP2	-0.316545		PGK1	-0.34671
CHORDC1	-0.315388		MAP3K14	-0.34658
LPHN2	-0.31524		GABARAPL1	-0.34622
ACTR3	-0.315079		HOXD1	-0.3456
SYAP1	-0.314652		DNAJC1	-0.34515
DMXL1	-0.314578		SORT1	-0.34515
EPHB1	-0.314096		CCDC85A	-0.34476
ARMET	-0.313946		DDX6	-0.34411
RBM16	-0.313876		C12orf34	-0.34372
ITPKB	-0.313777		CS	-0.34359
SNTA1	-0.31356		EVI5	-0.34359
CAST	-0.313449		BPTF	-0.34324
TMEM121	-0.313352		PAK6	-0.34281
NEUROG1	-0.313248		ATP6V1A	-0.34164
ZIC1	-0.313092		FAM13A1	-0.34138
BCOR	-0.312471		MLLT6	-0.34117
SLC39A14	-0.312456		GDPD1	-0.34065
TBC1D14	-0.312304		UNK	-0.34051
MEF2C	-0.312033		PXDN	-0.34035
NRBF2	-0.312033		AMMECR1L	-0.34033
ANXA2	-0.312		LSM11	-0.33855
GTF3C2	-0.311982		DDX5	-0.33787
INSR	-0.311836		LAPTM4A	-0.33787
EBF3	-0.310154		ADCY2	-0.33761
CIAPIN1	-0.310076		PHF21A	-0.33449
CDCA7	-0.310059		SLC17A7	-0.33449
RDX	-0.310028		C6orf204	-0.33409
KRIT1	-0.3097		TAF4	-0.33384
MUTED	-0.309495		C16orf70	-0.33371
ZNF513	-0.308396		MAML1	-0.33306
SFRS6	-0.308226		OPRM1	-0.33285
MKLN1	-0.307907		RNF11	-0.33254
EDAR	-0.30785		TEAD1	-0.33215
G0S2	-0.307692		SYNGAP1	-0.33189
MARCH3	-0.307588		CNN1	-0.33181
TAF10	-0.307418		ARL6IP2	-0.3318
ATP2A2	-0.307307		PSIP1	-0.33137
CSNK1G3	-0.307195		ZBTB5	-0.3306
FOXA1	-0.30654		SH3RF1	-0.3302
KLHL9	-0.305951		TIMP2	-0.3302
CENTB2	-0.305688		CNOT4	-0.33007
CPM	-0.305265		NDST2	-0.3294
JAKMIP1	-0.304419		CANX	-0.32929
PICALM	-0.30429		ARNT	-0.3291
OSBPL8	-0.304137		AXUD1	-0.32825
OSBPL6	-0.303669		SCN11A	-0.3279
BCL2L11 (BIM)	-0.303661		SSFA2	-0.32786
DNAJB9	-0.303576		FASLG	-0.3273
C21orf91	-0.30318		PCDHGA1	-0.32606
FOSL1	-0.302588		PCDHGA12	-0.32606
RAB30	-0.30186		PCDHGA3	-0.32606
BIRC6	-0.300612		PCDHGC3	-0.32606
LYCAT	-0.300612		PCDHGC4	-0.32606
EIF2C2	-0.300189		PCDHGC5	-0.32606
EPS8	-0.299907		HDGF	-0.32511
KREMEN1	-0.299907		SIPA1L3	-0.325
OSBPL11	-0.299646		ANKRD49	-0.32445
AKAP13	-0.299406		BCL7A	-0.32444
C6orf120	-0.299208		OSBPL5	-0.32435
DACH1	-0.299108		RPS6KB1	-0.32422
YES1	-0.299052		DHX57	-0.324
DCUN1D1	-0.298215		PLEKHO1	-0.3237
CSMD3	-0.298127		NEK2	-0.32357
JARID1B	-0.298074		C1orf26	-0.3234
RGL2	-0.297822		MAN2A1	-0.32305
SFRS16	-0.29748		SYAP1	-0.32266
LRRC3B	-0.297239		NSD1	-0.32253
HOXA5	-0.297108		ARHGEF12	-0.32188
TGOLN2	-0.296556		PAK1	-0.32181
CHODL	-0.296382		USP47	-0.32143
PVRL1	-0.296148		BRD3	-0.32115
PPAP2B	-0.2961		TTLL4	-0.3207
QRICH1	-0.295887		PTN	-0.3206
BRD2	-0.295798		SMOC1	-0.31967
FASTK	-0.29562		MYCBP2	-0.31948
ASXL1	-0.295254		FRS3	-0.31941
DCHS1	-0.295193		SMYD5	-0.31936
JMJD2A	-0.294986		EP300	-0.31928
TTL	-0.294964		TSC22D3	-0.31905
SPTY2D1	-0.29484		C6orf211	-0.3183
IGF2BP2	-0.294437		PBX2	-0.31815
ARMCX2	-0.294076		C15orf27	-0.31811
DNAJC7	-0.293889		KIAA1429	-0.31794
NPTN	-0.293748		PLEKHH2	-0.31785
SIAH1	-0.293632		NBL1	-0.31772
DAB2IP	-0.29354		FAM46C	-0.31655
ZNF704	-0.29328		MAP3K4	-0.31584
TUBA1A	-0.293188		TPI1	-0.31584
BCL2	-0.29306		DCUN1D1	-0.31577
AMPD3	-0.292812		KIAA0776	-0.3156
BRWD1	-0.292752		BCR	-0.3152
CCNY	-0.292575		THOC2	-0.3141
FUSIP1	-0.292435		HSDL1	-0.31408
SEPT7	-0.292149		FOXC1	-0.31402
ZEB1	-0.292089		SUMO1	-0.31314
HNRPLL	-0.292006		IKZF1	-0.31301
PSMA6	-0.291852		PAF1	-0.31252
COL11A1	-0.291729		SMCR7L	-0.3117
FAM123B	-0.291264		ZBED4	-0.31148
HABP2	-0.291213		BCOR	-0.31135
HECW2	-0.290792		SOX2	-0.31135
C11orf57	-0.290558		THRA	-0.31109
KIAA1024	-0.290472		DNER	-0.31018
RANBP2	-0.290303		RAB14	-0.30995
WIPF1	-0.29014		ZNRF1	-0.30992
EIF4E2	-0.290004		CCDC6	-0.30982
FAM129B	-0.289858		LDLRAP1	-0.30979
HOXA3	-0.289636		SMAD6	-0.30966
SUB1	-0.289614		SCN2B	-0.30954
ARF4	-0.289488		PLAA	-0.30953
VCAN	-0.289248		DAZAP2	-0.30914
NAT13	-0.288368		PGRMC1	-0.30855
VAMP1	-0.288008		CTTNBP2	-0.30828
MAML1	-0.28765		IL20	-0.30823
SYNGAP1	-0.287182		GRLF1	-0.30784
NFIX	-0.287028		UBE2A	-0.30758
TMEM108	-0.286717		VAT1	-0.30751
FAM102A	-0.28626		TSHZ3	-0.30732
PNN	-0.285384		SULF1	-0.30719
EDEM1	-0.285032		TDRD7	-0.30674
MESDC1	-0.285012		PDE7B	-0.30667
SPG3A	-0.284999		SLC40A1	-0.30654
C21orf34	-0.284968		RBBP7	-0.30641
PCBP4	-0.2849		ECE2	-0.30628
ZCCHC5	-0.284604		AKAP7	-0.30602
SDC2	-0.28457		CLCN3	-0.3055
GALNT7	-0.283877		KIF26B	-0.3055
ACTL6A	-0.283833		BCAP29	-0.30525
GLCE	-0.283783		BCL7B	-0.30511
VAV3	-0.283283		HMGCR	-0.30498
UBLCP1	-0.283131		DIP2B	-0.3045
ABHD13	-0.282532		AKAP10	-0.30352
ARHGEF9	-0.282236		HIPK1	-0.30329
TAOK2	-0.282174		PPFIA3	-0.3032
EYA4	-0.28199		FRY	-0.30304
WDR42A	-0.281736		GLRX5	-0.30277
CENPO	-0.281424		CARD10	-0.3027
UBE2V2	-0.281398		STAT3	-0.3016
TSPAN9	-0.281112		SLC35A3	-0.30134
SRRM1	-0.280851		EPN2	-0.30108
LYPLA3	-0.280164		ST3GAL6	-0.30108
ANXA3	-0.280078		UBE2F	-0.30069
SGCD	-0.279989		LRFN5	-0.30056
IPMK	-0.279871		PPIF	-0.30043
ATP1B4	-0.27972		RALBP1	-0.30017
CDX2	-0.277944		RNF6	-0.29991
KBTBD4	-0.277944		FAM84B	-0.29974
KCNAB1	-0.2775		SNX21	-0.29965
FHL2	-0.277426		CBLB	-0.29926
CYB5B	-0.277271		ZHX2	-0.299
EPC2	-0.277065		LRRC19	-0.29876
PPFIA3	-0.276734		TCTEX1D1	-0.29874
ZNF24	-0.276148		DUSP5	-0.29848
CRTC2	-0.275937		EWSR1	-0.29848
FOXK2	-0.275839		ICMT	-0.29822
LRRC15	-0.275496		SBK1	-0.29753
GORASP2	-0.27528		SLC5A3	-0.29735
CNIH	-0.275232		TNFSF12	-0.29731
SMAD6	-0.274872		FBXL20	-0.29638
CELSR1	-0.274492		USP33	-0.29627
SMARCA4	-0.274314		DMRT2	-0.29624
SMNDC1	-0.274183		RNF207	-0.29614
SCARB2	-0.274166		RBPMS2	-0.29601
XPOT	-0.274003		SRR	-0.29562
CALM3	-0.273563		SGTB	-0.29554
PSME3	-0.273504		ZDHHC9	-0.29536
KLF5	-0.273188		CLTA	-0.29512
HIATL1	-0.27313		C8orf46	-0.2951
KCNQ5	-0.27313		LASS6	-0.29484
SNX5	-0.272553		RGL1	-0.29471
HMBOX1	-0.2717		ZC3H10	-0.29386
DEK	-0.271543		RSBN1L	-0.29341
CCDC47	-0.271271		STX17	-0.2934
TBX3	-0.27066		TMC7	-0.2934
SPRYD3	-0.270396		TNFAIP1	-0.29302
LRBA	-0.270253		TMSB10	-0.29237
BACE1	-0.270248		CCDC131	-0.29232
CLCN3	-0.270091		CRYGS	-0.29134
COL12A1	-0.269804		ZZZ3	-0.29068
OTUB1	-0.269382		SUGT1	-0.29042
PRKG1	-0.26936		SLC2A1	-0.29029
COPS4	-0.268476		JDP2	-0.29008
ABHD3	-0.268464		PRKX	-0.2899
ANKRD50	-0.26832		C21orf29	-0.2898
PTPRR	-0.267696		PRKY	-0.28977
OLFML2B	-0.266862		TBX18	-0.28952
TOX3	-0.266772		PTGER4	-0.28951
TLK2	-0.266392		WRNIP1	-0.28938
PTGER3	-0.26598		SGCG	-0.28924
SERTAD2	-0.265824		SSH1	-0.2892
ABCF2	-0.265756		GNG5	-0.28905
FNDC5	-0.2652		HSP90B1	-0.28899
STAG2	-0.265052		BCL2	-0.28885
RPS6KA4	-0.265005		JMJD1C	-0.2886
WDR20	-0.264657		FBXL3	-0.28821
DAG1	-0.26465		HOXC6	-0.28756
C17orf39	-0.263484		MLLT3	-0.28756
UPF3B	-0.263048		PDLIM3	-0.28742
C16orf70	-0.263016		SEPHS1	-0.28678
FAM54B	-0.262848		PTPN2	-0.28616
PNPLA6	-0.262464		RBMS3	-0.28616
P4HA2	-0.261976		TRAM2	-0.28574
GPM6A	-0.261936		AKAP2	-0.28532
WDR22	-0.26122		PALM2-AKAP2	-0.28532
AP1GBP1	-0.260924		GALNT2	-0.2847
EGR3	-0.260896		PIK3R3	-0.28457
KIF5B	-0.260628		ARHGEF11	-0.28431
SNX19	-0.260208		BRPF1	-0.28392
TESK2	-0.25992		HTR2C	-0.2838
PHLDB1	-0.25974		APAF1	-0.2834
SYT11	-0.259192		SCYL3	-0.28335
C2orf44	-0.25896		RBM15B	-0.28314
LGTN	-0.258804		SETD2	-0.28301
DOLPP1	-0.258704		ZNF318	-0.28275
PDPR	-0.258556		VDAC3	-0.28223
SH3BGRL2	-0.258408		REEP3	-0.28184
EEA1	-0.25818		GNB1	-0.28171
TIPRL	-0.257889		C19orf47	-0.2817
PTPRO	-0.257556		CNOT1	-0.28119
CD164	-0.25752		CYP1B1	-0.28119
ACAD9	-0.257184		GPRC5B	-0.28119
CALR	-0.256902		PPAP2B	-0.28093
SVIL	-0.256888		ZBTB47	-0.28093
RGS16	-0.256498		TMUB2	-0.28067
PRKACB	-0.256338		NEO1	-0.2795
FAM116A	-0.256298		BNIP3L	-0.27937
SNX6	-0.256236		SLMAP	-0.27885
SNURF	-0.256208		PPP1R16B	-0.2775
ELMO2	-0.255892		ZFYVE21	-0.27742
ERF	-0.255538		VPS26A	-0.27729
MAPK1	-0.254839		PRKAG2	-0.27677
MGEA5	-0.254436		VPS54	-0.27664
INHBB	-0.254364		TMEM50B	-0.27651
ANGEL1	-0.254264		ZMYM3	-0.27608
NAT5	-0.254198		MRPS14	-0.27599
PDIA6	-0.254116		KIAA1024	-0.27596
CRISPLD1	-0.253906		TMEM128	-0.27594
PELI1	-0.253722		NUP160	-0.27538
COL1A2	-0.253659		HNRPDL	-0.27524
EFNB2	-0.253396		BDP1	-0.27496
HMGCS1	-0.253236		SFRS8	-0.27495
FOXF2	-0.253095		SOX13	-0.2748
STXBP4	-0.253032		GPM6B	-0.27469
CCDC113	-0.252681		CSE1L	-0.2744
KCNN3	-0.251472		GREM1	-0.27417
MYO1C	-0.25102		G3BP1	-0.27404
RNF13	-0.251004		CD47	-0.27398
TMEM135	-0.250564		KIAA0355	-0.27391
CTSD	-0.250536		SLC43A2	-0.27356
RAB6C	-0.249993		COL4A2	-0.2733
ANKRD57	-0.249824		RPN1	-0.27326
POU3F2	-0.249084		SIDT1	-0.27266
ADCY9	-0.249018		TMTC2	-0.27248
NEUROD2	-0.248976		ABHD2	-0.27222
PDK4	-0.248492		HIF1A	-0.27222
GCH1	-0.248436		FBXL10	-0.27196
BCORL1	-0.248245		NCK1	-0.2716
HMBS	-0.247459		FAM96A	-0.2715
GPC4	-0.247314		IRF1	-0.27144
DDIT4	-0.246804		NGFR	-0.27118
PDZRN4	-0.246304		RABGAP1	-0.27105
MARK3	-0.245931		CCM2	-0.27092
VAPA	-0.245613		EIF4A1	-0.27042
ASPH	-0.245532		SLC31A2	-0.2703
ACVR1B	-0.245388		SDF2	-0.26962
EIF1AX	-0.245152		DYNLL2	-0.26949
RUNX2	-0.24453		ERC2	-0.26942
RBBP4	-0.243984		COL5A2	-0.26865
ASXL2	-0.243789		SKI	-0.26845
SOCS5	-0.243398		C17orf85	-0.26832
FNBP4	-0.243048		GPR126	-0.26832
FAM46A	-0.242991		AFTPH	-0.26824
MYLIP	-0.24258		COCH	-0.2681
SAPS1	-0.242424		C1orf168	-0.26806
CCDC49	-0.242381		ZBTB41	-0.26793
STX16	-0.24192		DHDDS	-0.26782
LMAN2L	-0.241388		COL15A1	-0.2673
DTNA	-0.24115		RAG1AP1	-0.26712
KIAA0664	-0.241092		STIM2	-0.26689
PPM1B	-0.241077		VEZF1	-0.26637
NPTX1	-0.240254		FAM45A	-0.26624
PBX2	-0.239928		MYF5	-0.26624
C8orf58	-0.23976		SNX10	-0.26624
SVEP1	-0.23973		RBPJ	-0.26614
WDR68	-0.239612		MARCH2	-0.26585
MYO10	-0.238524		ANK1	-0.26533
VTI1A	-0.23828		SLC1A5	-0.2646
GLIS2	-0.238118		MORF4L1	-0.26442
PRICKLE2	-0.237952		CAPN2	-0.26432
COL5A3	-0.237765		ARHGEF15	-0.2643
PRKACG	-0.237716		SRRM2	-0.26429
YBX2	-0.237582		YWHAZ	-0.26377
C11orf68	-0.23754		MAP3K7IP2	-0.26373
KHDRBS1	-0.23738		MAP2	-0.26364
DYSF	-0.237314		DLG5	-0.26348
MIB1	-0.237244		MANEAL	-0.26325
ID2	-0.236676		IL17RD	-0.26299
WDTC1	-0.236504		KIAA1217	-0.26273
CCDC28A	-0.236356		GALE	-0.2622
FAM53B	-0.23634		SLC16A14	-0.2622
TMEM132E	-0.236082		HDAC2	-0.26182
SFMBT1	-0.235404		PDZK1IP1	-0.26169
SYNE1	-0.234136		PTPRZ1	-0.26166
GRIA2	-0.233637		H2AFY	-0.26156
CTGF	-0.23318		SLC38A4	-0.26104
WNT7A	-0.2331		KCTD12	-0.26096
PTBP1	-0.232752		HMGCS1	-0.26091
C6orf134	-0.23244		FLRT2	-0.26082
CDC2L6	-0.232101		FOXP4	-0.26052
ST8SIA3	-0.232047		MAPK9	-0.26013
CRKL	-0.231768		IBTK	-0.26
BAZ1B	-0.231268		SEC61B	-0.25914
MAPT	-0.231268		JPH1	-0.25883
ADAMTS19	-0.231192		CREBL2	-0.25856
OTX1	-0.230584		SLC6A6	-0.25832
STK19	-0.230436		SRPK2	-0.25831
RIMS1	-0.229504		KIAA1632	-0.25818
PEX5	-0.2294		CASC4	-0.25802
JARID1C	-0.228872		YPEL2	-0.25793
COPG	-0.228438		EDIL3	-0.25732
PIGS	-0.22842		ITPK1	-0.25727
GRB2	-0.227994		PDPK1	-0.25675
PHIP	-0.22792		FZD1	-0.25649
BCHE	-0.227222		ZBTB6	-0.25649
FAM107B	-0.227222		SLC35A4	-0.25648
DHDDS	-0.226282		MAPK1	-0.25606
CHD6	-0.226237		KIAA0182	-0.25597
SLC35A4	-0.225975		HDLBP	-0.25575
MARCH5	-0.225582		SPRYD4	-0.25575
APPL1	-0.22554		SNAI3	-0.2556
ZFR	-0.225498		RAPH1	-0.2555
ATF7IP2	-0.225256		FOXA1	-0.25545
RBM15B	-0.22464		ADD3	-0.25506
QSER1	-0.224451		ZBTB44	-0.2548
TSPAN14	-0.223962		RAB15	-0.25447
SFRS10	-0.223929		TSPAN9	-0.25441
ANKRD54	-0.223767		ATXN10	-0.25389
RAPSN	-0.223473		CLTC	-0.25368
SEPT3	-0.22311		ADIPOR2	-0.25365
VAMP8	-0.222592		OTUB1	-0.25313
SCN4B	-0.222444		SH2B3	-0.2529
TPD52	-0.22196		TSNAX	-0.2527
EDC4	-0.22176		RAPGEF6	-0.25256
PRTFDC1	-0.220792		PHF13	-0.25207
LRRC7	-0.220584		UBE2D2	-0.25194
PLEKHH1	-0.219928		USP45	-0.25194
ZMIZ1	-0.21962		LRBA	-0.25181
SRPK2	-0.219396		RPS6KA1	-0.25129
APBB2	-0.21918		SENP2	-0.25125
COIL	-0.219024		FLOT2	-0.25116
CDS2	-0.218892		CUL4A	-0.2506
CHPF	-0.218592		PGM2L1	-0.25015
MAN1A2	-0.217854		KIAA1324	-0.24947
CACNA2D3	-0.217853		RC3H1	-0.24921
NDRG1	-0.216576		ATOH8	-0.2485
JDP2	-0.21615		PAFAH1B2	-0.24778
ATP2C1	-0.216012		EFHD2	-0.2472
MPPED2	-0.215975		MEF2C	-0.24713
GAP43	-0.215904		PLXNA1	-0.24713
LIF	-0.215904		PAPSS1	-0.2471
STX8	-0.215856		HSPH1	-0.24687
MTCH2	-0.215337		SQLE	-0.24668
VASP	-0.21294		WHSC2	-0.24612
PACRG	-0.212875		TOX4	-0.24609
CDON	-0.212715		ACLY	-0.2457
PHF1	-0.21216		SHROOM2	-0.24542
SH3BP5	-0.21216		EPHA3	-0.2454
ROD1	-0.212089		MAF1	-0.24531
RAB6A	-0.211923		KIAA1324L	-0.24492
ZER1	-0.21169		C11orf61	-0.24486
XPO4	-0.211342		ST13	-0.2443
APOLD1	-0.210372		CHD4	-0.24405
DGKB	-0.210124		GABRB3	-0.24388
KIAA0355	-0.209618		NID2	-0.2436
NMT1	-0.2096		ZNF281	-0.2433
SYT6	-0.208803		TSPAN7	-0.24297
SMAD3	-0.208532		EIF2S2	-0.24271
FGD1	-0.208416		RPN2	-0.24258
CTNND2	-0.207922		PLDN	-0.24255
HS2ST1	-0.207825		ZDHHC5	-0.24248
MMP16	-0.206822		SHB	-0.24219
RDBP	-0.206424		PPARD	-0.2418
VPS37C	-0.205432		RXFP2	-0.2418
OCM	-0.205296		PHF8	-0.24144
R3HDM1	-0.20445		TMTC4	-0.24122
GATAD2A	-0.204092		CEP57	-0.24089
RHPN2	-0.203904		ARHGEF7	-0.24076
ZNF652	-0.203892		ITGA9	-0.24076
FBXO9	-0.203775		DZIP1	-0.24045
ANK1	-0.203604		CASZ1	-0.24014
CELSR2	-0.203424		CALML4	-0.23996
CYB561D1	-0.203112		SAMD8	-0.23996
ACVR1	-0.202899		RIMS1	-0.23968
SETD8	-0.202772		SLC6A8	-0.23968
AKT1S1	-0.202419		APH1A	-0.23959
CTDSPL	-0.201608		ITCH	-0.23959
ACSL1	-0.201576		SGK3	-0.23959
TRMT5	-0.201536		TFRC	-0.23933
ELN	-0.20043		LSM14A	-0.23803
RASL12	-0.200392		SLC7A8	-0.238
SEMA4G	-0.200048		FKBP2	-0.23772
SLC44A1	-0.199914		TMOD3	-0.23758
WDR47	-0.199652		ZFP36	-0.23738
ACHE	-0.199548		PRRT2	-0.23716
RNF11	-0.199374		CHRD	-0.23715
ARHGAP24	-0.199233		ZC3H12B	-0.23711
TNFRSF19	-0.199233		RNF13	-0.2366
CNNM3	-0.198858		KIAA0329	-0.23625
CNOT2	-0.197974		ANP32A	-0.23621
ISOC1	-0.197876		GATA3	-0.23621
CNTN4	-0.196415		PCGF2	-0.23618
ITGB4	-0.19599		AKAP6	-0.2358
ZRANB1	-0.19458		HUNK	-0.23569
CAMTA2	-0.194343		ELMO1	-0.2353
CIRBP	-0.194337		PFTK1	-0.2353
RERE	-0.194334		HERPUD2	-0.23506
NEO1	-0.193875		CDC14B	-0.23348
RPS6KB1	-0.192503		AQP4	-0.2334
DKK1	-0.192465		USP2	-0.23276
TCEAL8	-0.19126		KIF1C	-0.23221
HIRA	-0.19092		ALG9	-0.23205
DOK2	-0.190816		KIAA0152	-0.23192
HS6ST2	-0.190026		KIAA1539	-0.23175
JMJD3	-0.189484		XRCC6BP1	-0.23153
TPM3	-0.189475		ERLIN1	-0.2314
PALLD	-0.189363		RAB30	-0.2314
PLK3	-0.189342		BZRAP1	-0.23088
TAF15	-0.1887		UBAP1	-0.2307
WARS	-0.188292		CHST1	-0.2301
C10orf104	-0.187812		FNBP4	-0.22997
BMI1	-0.187107		MARCH6	-0.22997
KCNH8	-0.186675		CLINT1	-0.22988
PTPN12	-0.186402		PTPN11	-0.22984
EIF4G1	-0.185748		HYOU1	-0.22958
PRKAG2	-0.185328		PTGER3	-0.22958
TMEM110	-0.185073		EI24	-0.22945
CDKN1A	-0.185016		GPD1L	-0.2288
TMCC3	-0.185016		SSRP1	-0.2288
C19orf43	-0.184569		CHIC1	-0.22854
MIER2	-0.184548		NDEL1	-0.22841
SLC5A3	-0.18442		TRPC3	-0.22815
ADAMTS18	-0.183964		SLC25A25	-0.22807
CDK2	-0.183441		RBMXL1	-0.22806
YY1	-0.182723		FAM102A	-0.22789
SMEK1	-0.182364		SLC35A1	-0.22666
AGRN	-0.182352		STARD3NL	-0.22665
HIF1AN	-0.182313		BICC1	-0.22652
TNP1	-0.18209		FASTK	-0.2262
PPME1	-0.181872		TIMM17A	-0.22568
UBE2NL	-0.181038		NPTX2	-0.22555
ARG1	-0.18093		SEPT11	-0.22529
HOXA7	-0.18078		CSRP2BP	-0.22477
PRKAR1A	-0.179716		YTHDF1	-0.22477
HMGCLL1	-0.179137		PLK3	-0.2247
MRPS25	-0.178224		FAM117A	-0.22451
KIAA1267	-0.178083		MAPT	-0.22425
LYST	-0.177452		MAP3K8	-0.22399
TAF12	-0.177243		ARL5A	-0.22335
UBE2R2	-0.177096		TNKS1BP1	-0.22334
CALU	-0.17688		GBF1	-0.22321
PPP2R1A	-0.176712		EFCAB4A	-0.223
OSBP	-0.176694		RUFY3	-0.2229
TMED9	-0.176012		EMX2	-0.22282
RANBP10	-0.175004		NAP1L3	-0.22282
RBM33	-0.174981		NAV2	-0.22256
ETF1	-0.17316		TAF12	-0.22232
MYH9	-0.173019		NEK9	-0.22165
SLMAP	-0.172994		SFRS2B	-0.22152
NDRG2	-0.172694		MYPN	-0.22148
KCNJ11	-0.172324		C5orf25	-0.22134
COL5A2	-0.171741		C3orf64	-0.2211
HOXB5	-0.171132		CYP46A1	-0.2211
ELL	-0.170348		INPP5A	-0.22103
SENP2	-0.170166		ZBTB8	-0.22087
PDAP1	-0.170116		ITGB3	-0.2208
PCMTD1	-0.170009		NEUROG1	-0.22074
UBTF	-0.169741		RUNX2	-0.22048
CNN1	-0.16946		YBX1	-0.22036
VPS24	-0.169344		C6orf62	-0.21957
PPRC1	-0.16874		SETD1A	-0.21957
PRRX1	-0.168387		CDH2	-0.21924
PRKACA	-0.16838		NECAP1	-0.21918
DYNLL2	-0.168168		RGAG1	-0.21915
TMEM41B	-0.168073		DCDC2	-0.2191
MAP7D2	-0.167388		SP6	-0.21905
ZNF706	-0.167328		PITPNB	-0.21814
MSI2	-0.167322		CLIC5	-0.21801
CARD10	-0.16724		LASP1	-0.21784
C4orf8	-0.167226		CTTNBP2NL	-0.2177
PGK1	-0.165977		FBXW11	-0.21756
UBE2N	-0.16588		DR1	-0.21714
[truncated: 517 more rows]

## Sheet: Ontological analysis
AGAINST PM 'muscle mRNA' EXPRESSED GENE LIST			GO using PM EXPRESSED miRNA target gene LIST as background
NON OVERLAPPING Key significant GO's (1Q vs 4Q)			(Analysis potentially limited by small nature of the background file)
Term	Benjamini		1Q
repeat:PXXP 4	1.47582e-12		Category	Term	Count	%	PValue	List Total	Pop Hits	Pop Total	Fold Enrichment	Bonferroni	Benjamini	FDR
repeat:PXXP 3	1.47582e-12		PANTHER_SUBFAMILY	PTHR10596:SF92~PROTOCADHERIN ALPHA	15	0.0197	1.05903e-08	539	15	2361	4.38033	2.42196e-05	2.42196e-05	1.84931e-05
repeat:PXXP 2	1.47582e-12		UP_SEQ_FEATURE	repeat:PXXP 4	15	0.0197	1.10971e-08	539	15	2353	4.36549	5.79695e-05	1.44927e-05	2.12158e-05
repeat:PXXP 1	1.47582e-12		UP_SEQ_FEATURE	repeat:PXXP 3	15	0.0197	1.10971e-08	539	15	2353	4.36549	5.79695e-05	1.44927e-05	2.12158e-05
repeat:PXXP 5	2.58947e-09		UP_SEQ_FEATURE	repeat:PXXP 2	15	0.0197	1.10971e-08	539	15	2353	4.36549	5.79695e-05	1.44927e-05	2.12158e-05
GO:0019222~regulation of metabolic process	7.43168e-08		UP_SEQ_FEATURE	repeat:PXXP 1	15	0.0197	1.10971e-08	539	15	2353	4.36549	5.79695e-05	1.44927e-05	2.12158e-05
GO:0007399~nervous system development	2.03258e-07		UP_SEQ_FEATURE	repeat:PXXP 5	12	0.0158	7.85407e-07	539	12	2353	4.36549	0.00409456	0.000820257	0.00150156
GO:0010468~regulation of gene expression	5.64131e-07		UP_SEQ_FEATURE	region of interest:5 X PXXP repeats	7	0.0092	0.000788604	539	7	2353	4.36549	0.983777	0.496858	1.49696
GO:0031323~regulation of cellular metabolic process	9.06647e-07		UP_SEQ_FEATURE	compositionally biased region:Poly-Lys	24	0.0316	0.000873833	539	54	2353	1.94022	0.98961	0.479213	1.65747
GO:0048731~system development	1.33714e-06		PANTHER_BP_ALL	BP00122:Ligand-mediated signaling	44	0.0579	0.00279267	731	132	3315	1.51163	0.453412	0.453412	3.48711
GO:0006350~transcription	1.93437e-06		UP_SEQ_FEATURE	topological domain:Extracellular	93	0.1224	0.001919	539	311	2353	1.30544	0.999956	0.714727	3.60572
GO:0032774~RNA biosynthetic process	2.84021e-06		SP_PIR_KEYWORDS	Homeobox	22	0.0289	0.00278916	651	53	2941	1.87526	0.837242	0.837242	4.08455
GO:0006351~transcription, DNA-dependent	3.21173e-06		SP_COMMENT_TYPE	tissue specificity	308	0.4053	0.00593988	558	1227	2437	1.0963	0.133231	0.133231	4.6667
GO:0019219~regulation of nucleobase, nucleoside, nucleotide and nucleic acid metabolic process	4.24519e-06
GO:0006355~regulation of transcription, DNA-dependent	5.03506e-06
GO:0043283~biopolymer metabolic process	9.49273e-06		GO overlap 1q versus 4Q
GO:0043565~sequence-specific DNA binding	1.46134e-05
GO:0003700~transcription factor activity	1.69499e-05
MF00036:Transcription factor	4.81109e-05
GO:0043687~post-translational protein modification	9.73826e-05
			4Q
			Category	Term	Count	%	PValue	List Total	Pop Hits	Pop Total	Fold Enrichment	Bonferroni	Benjamini	FDR
			PANTHER_SUBFAMILY	PTHR10596:SF93~PROTOCADHERIN GAMMA	21	0.02	4.32288e-10	709	21	2361	3.33004	9.88641e-07	9.88641e-07	7.54876e-07
			INTERPRO	IPR015492:Protocadherin gamma	21	0.02	6.67737e-10	889	21	2902	3.26434	1.49172e-06	1.49172e-06	1.16288e-06
			SP_PIR_KEYWORDS	glycoprotein	207	0.1971	0.000260126	899	560	2941	1.20925	0.155579	0.155579	0.38769
			SP_PIR_KEYWORDS	signal	157	0.1495	0.00091692	899	419	2941	1.2258	0.449138	0.257799	1.36034
			SMART	SM00112:CA	26	0.0248	0.00103612	580	50	2018	1.80924	0.360991	0.360991	1.45149
			BLOCKS	IPB002126:Cadherin	26	0.0248	0.000974207	565	47	1834	1.79567	0.647572	0.647572	1.54125
			UP_SEQ_FEATURE	glycosylation site:N-linked (GlcNAc...)	171	0.1629	0.00124267	721	465	2353	1.20013	0.99849	0.99849	2.34922
			PRINTS	PR00205:CADHERIN	26	0.0248	0.0019929	381	50	1265	1.72651	0.63411	0.63411	2.83497
			PROSITE	PS00232:CADHERIN_1	26	0.0248	0.00209404	478	50	1587	1.72644	0.615527	0.615527	2.9356
			GOTERM_BP_1	GO:0022610~biological adhesion	70	0.0667	0.00477563	783	178	2629	1.3204	0.0956407	0.0956407	3.62879
			PANTHER_FAMILY	PTHR10596:CADHERIN	26	0.0248	0.00230546	968	49	3139	1.72065	0.971272	0.971272	3.77358
			UP_SEQ_FEATURE	domain:Cadherin 6	24	0.0229	0.00201246	721	44	2353	1.7801	0.999973	0.994814	3.77814
			UP_SEQ_FEATURE	domain:Cadherin 5	26	0.0248	0.00202431	721	49	2353	1.73167	0.999975	0.779585	3.79999
			UP_SEQ_FEATURE	domain:Cadherin 4	26	0.0248	0.00202431	721	49	2353	1.73167	0.999975	0.779585	3.79999
			UP_SEQ_FEATURE	domain:Cadherin 3	26	0.0248	0.00202431	721	49	2353	1.73167	0.999975	0.779585	3.79999
			UP_SEQ_FEATURE	domain:Cadherin 2	26	0.0248	0.00202431	721	49	2353	1.73167	0.999975	0.779585	3.79999
			UP_SEQ_FEATURE	domain:Cadherin 1	26	0.0248	0.00202431	721	49	2353	1.73167	0.999975	0.779585	3.79999
			PFAM	PF00028:Cadherin	26	0.0248	0.00283086	902	50	2953	1.70239	0.983462	0.983462	4.58148
			SP_PIR_KEYWORDS	transmembrane	234	0.2229	0.00318223	899	667	2941	1.14769	0.874035	0.498716	4.64749
			GOTERM_BP_2	GO:0007155~cell adhesion	70	0.0667	0.00417074	775	178	2615	1.32693	0.454483	0.454483	4.8406

## Sheet: Baek background genes
HeLa present genes
From GSE2075
GB_ACC	GENE_SYMBOL
NM_017418	DEC1
AL133623	SEP1
AI478812	AI478812
AF146760	AF146760
U50534	13CDNA73
Y14488	14
NM_004261	Hs.362728
AK001838	182-FIP
AB037742	182-FIP
L17325	1D12A
NM_014318	NM_014318
AF070535	24432
AL049460	24b2/STAC2
AL833942	SEPT3
NM_019106	SEPT3
BC035279	3'HEXO
AL137679	3'HEXO
AL021682	384D8-2
D50918	SEPT6
NM_004908	6H9A
AI887209	76P
NM_014444	76P
AF209931	7h3
AF440762	SEP2
D86957	SEP2
AF378122	a1/3GTP
AK055885	A1BG
NM_018723	A2BP1
AF109106	A2BP1
AF070605	A2LP
NM_007245	A2LP
NM_017492	A2LP
NM_000014	A2M
NM_017436	A4GALT
AF381172	AA04
AK000833	AAAS
AL833047	AACS
NM_001086	AADAC
NM_016228	AADAT
AK074292	AAK1
NM_014911	AAK1
NM_001087	AAMP
NM_001088	AANAT
NM_001605	AARS
AI183453	AARSL
AB033096	AARSL
NM_015423	AASDHPPT
NM_005763	AASS
AA428562	AAT1
AA725754	AAT1
NM_012138	AATF
AB014541	AATK
NM_014458	AB026190
AF237813	ABAT
NM_020686	ABAT
NM_000663	ABAT
AF349752	ABC1
BC040714	ABC1
NM_005502	ABCA1
AL832004	ABCA10
AL080207	ABCA12
AB028985	ABCA2
NM_001089	ABCA3
NM_000350	ABCA4
AJ275973	ABCA5
AB067475	ABCA5
AY028898	ABCA6
NM_019112	ABCA7
NM_007168	ABCA8
AF423307	ABCA9
NM_000927	ABCB1
AA994037	ABCB1
NM_012089	ABCB10
NM_003742	ABCB11
NM_000443	ABCB4
NM_018849	ABCB4
NM_005689	ABCB6
NM_004299	ABCB7
NM_007188	ABCB8
NM_019624	ABCB9
NM_019625	ABCB9
NM_004996	ABCC1
NM_019862	ABCC1
AK000002	ABCC10
AL117406	ABCC11
AF518321	ABCC13
NM_000392	ABCC2
NM_020038	ABCC3
AK000791	ABCC3
NM_003786	ABCC3
AF339763	ABCC4
NM_005845	ABCC4
T99840	ABCC5
NM_005688	ABCC5
AL359600	ABCC5
NM_001171	ABCC6
NM_000352	ABCC8
NM_020297	ABCC9
NM_020298	ABCC9
NM_005691	ABCC9
AA687622	ABCC9
NM_000033	ABCD1
NM_005164	ABCD2
NM_002858	ABCD3
NM_020323	ABCD4
NM_005050	ABCD4
NM_002940	ABCE1
AF027302	ABCF1
NM_001090	ABCF1
NM_005692	ABCF2
NM_018358	ABCF3
NM_016818	ABCG1
NM_004915	ABCG1
NM_004827	ABCG2
AL137563	ABCG4
AF312715	ABCG5
AA701645	ABCG8
NM_152870	ABHD1
NM_007011	ABHD2
AF007152	ABHD3
AK022878	ABHD4
NM_016006	ABHD5
R43164	ABHD5
AF007132	ABHD5
BC001698	ABHD6
NM_020676	ABHD6
AK026061	ABHD9
NM_005470	ABI1
AF260261	ABI2
NM_005759	ABI2
NM_016428	ABI3
NM_005157	ABL1
T91294	ABL2
NM_005158	ABL2
NM_007314	ABL2
NM_006719	ABLIM1
NM_002313	ABLIM1
AL834195	ABLIM2
NM_014945	ABLIM3
NM_020469	ABO
J05175	ABO
NM_001091	ABP1
NM_001092	ABR
NM_013375	ABT1
AB053324	ABTB1
AL050374	ABTB2
NM_001607	ACAA1
NM_006111	ACAA2
N74920	ACACA
T90633	ACACA
NM_000664	ACACA
NM_001093	ACACB
NM_014384	ACAD8
NM_014049	ACAD9
NM_001608	ACADL
NM_000016	ACADM
NM_000017	ACADS
NM_001609	ACADSB
AL831821	ACADSB
NM_000018	ACADVL
NM_018677	ACAS2
AB058749	ACAS2L
NM_000019	ACAT1
NM_005891	ACAT2
AI559696	ACATE2
NM_012332	ACATE2
AF020762	ACBD3
BC041143	ACBD4
AL133064	ACBD5
BC006505	ACBD6
NM_001094	ACCN1
NM_020039	ACCN2
NM_001095	ACCN2
NM_004769	ACCN3
NM_020321	ACCN3
NM_020322	ACCN3
NM_018674	ACCN4
NM_004797	ACDC
AA932206	ACE
NM_000789	ACE
AL110224	ACE2
NM_014576	ACF
NM_000665	ACHE
NM_014977	ACIN1
NM_005781	ACK1
NM_001096	ACLY
BC016018	ACMSD
NM_020186	ACN9
NM_002197	ACO1
AK000365	ACO2
AF086790	ACO2
NM_001098	ACO2
NM_007292	ACOX1
NM_004035	ACOX1
NM_003500	ACOX2
NM_003501	ACOX3
NM_007099	ACP1
NM_004300	ACP1
NM_001610	ACP2
NM_001611	ACP5
NM_016361	ACP6
NM_001099	ACPP
NM_001097	ACR
AB051833	ACRBP
AJ311392	ACRC
NM_020110	ACRV1
NM_020111	ACRV1
NM_020115	ACRV1
NM_020069	ACRV1
NM_020107	ACRV1
NM_001612	ACRV1
D10040	ACSL1
NM_001995	ACSL1
NM_004457	ACSL3
AA807062	ACSL3
NM_004458	ACSL4
NM_016234	ACSL5
AI292152	ACSL6
AB020644	ACSL6
NM_001100	ACTA1
NM_001613	ACTA2
NM_001101	ACTB
AK056592	ACTC
NM_005159	ACTC
NM_001614	ACTG1
NM_001615	ACTG2
NM_016188	ACTL6
NM_006687	ACTL7A
NM_006686	ACTL7B
NM_001102	ACTN1
NM_001103	ACTN2
NM_001104	ACTN3
NM_004924	ACTN4
NM_018477	ACTR10
NM_005736	ACTR1A
X82207	ACTR1B
NM_005722	ACTR2
NM_005721	ACTR3
AI126206	ACTR3
AK026232	ACTR8
NM_001105	ACVR1
NM_020327	ACVR1B
AL117643	ACVR1B
NM_020328	ACVR1B
NM_004302	ACVR1B
NM_001616	ACVR2
NM_001106	ACVR2B
NM_000020	ACVRL1
AY040761	ACY-3
NM_000666	ACY1
NM_001107	ACYP1
X84195	ACYP2
NM_014064	AD-003
NM_018446	AD-017
NM_020141	AD-020
BC011043	AD-020
BC008739	AD-020
AF150735	AD013
NM_020679	AD023
AF226731	AD026
AF247167	AD031
AL136919	AD158
NM_014486	AD7C-NTP
NM_000022	ADA
NM_001110	ADAM10
NM_002390	ADAM11
AK055628	ADAM12
NM_003474	ADAM12
NM_003815	ADAM15
NM_003183	ADAM17
NM_014237	ADAM18
AF134707	ADAM19
AL049415	ADAM19
NM_001464	ADAM2
NM_003814	ADAM20
AF029900	ADAM21
NM_004194	ADAM22
NM_016351	ADAM22
AL133090	ADAM22
N29801	ADAM22
NM_003812	ADAM23
AI377727	ADAM23
NM_014265	ADAM28
NM_014269	ADAM29
NM_020334	ADAM30
AL117415	ADAM33
X89657	ADAM3A
AJ132820	ADAM5
NG_001019	ADAM6
AF090327	ADAM7
NM_001109	ADAM8
NM_003816	ADAM9
NM_014479	ADAMDEC1
NM_006988	ADAMTS1
AF163762	ADAMTS10
AF414401	ADAMTS13
AJ011374	ADAMTS13
W60649	ADAMTS14
AF086229	ADAMTS18
AA035730	ADAMTS2
NM_014244	ADAMTS2
AB002364	ADAMTS3
NM_005099	ADAMTS4
AK095905	ADAMTS5
NM_007038	ADAMTS5
NM_014272	ADAMTS7
AL110226	ADAMTS7
NM_007037	ADAMTS8
NM_020249	ADAMTS9
AI431730	ADAMTS9
AB033059	ADAMTSL3
NM_015840	ADAR
NM_001111	ADAR
NM_015834	ADARB1
NM_001112	ADARB1
NM_015833	ADARB1
NM_018702	ADARB2
NM_012091	ADAT1
AK096919	ADCK1
NM_020421	ADCK1
AF131745	ADCK2
AF052122	ADCK4
AF086306	ADCY1
AB028983	ADCY2
NM_004036	ADCY3
AW291305	ADCY3
NM_139247	ADCY4
AK098381	ADCY5
AF250226	ADCY6
NM_020983	ADCY6
NM_015270	ADCY6
NM_001114	ADCY7
AA214369	ADCY7
NM_001115	ADCY8
NM_001116	ADCY9
NM_001117	ADCYAP1
NM_001118	ADCYAP1R1
AK096545	ADCYAP1R1
T47793	ADD1
NM_014190	ADD1
NM_014189	ADD1
NM_001617	ADD2
AI566854	ADD2
NM_017482	ADD2
NM_017488	ADD2
AW002864	ADD2
NM_017487	ADD2
NM_016824	ADD3
NM_019903	ADD3
NM_001122	ADFP
NM_000667	ADH1A
NM_000668	ADH1B
NM_000669	ADH1C
NM_000670	ADH4
NM_000671	ADH5
AW194987	ADH6
NM_000672	ADH6
AK056992	ADHFE1
NM_015999	ADIPOR1
BC004906	ADIPOR2
AK025085	ADIPOR2
NM_006721	ADK
NM_001124	ADM
NM_007264	ADMR
AB018327	ADNP
NM_000674	ADORA1
NM_000675	ADORA2A
AI198582	ADORA2A
NM_000676	ADORA2B
NM_000677	ADORA3
AK075560	ADP-GK
NM_001125	ADPRH
N54957	ADPRH
NM_017825	ADPRHL2
NM_001618	ADPRT
NM_006437	ADPRTL1
AK001980	ADPRTL2
AL050034	ADPRTL3
NM_005485	ADPRTL3
NM_000680	ADRA1A
NM_000679	ADRA1B
NM_000681	ADRA2A
AF284095	ADRA2A
NM_000682	ADRA2B
NM_000683	ADRA2C
AF272890	ADRB1
NM_000684	ADRB1
NM_000024	ADRB2
NM_000025	ADRB3
NM_001619	ADRBK1
H15250	ADRBK2
NM_005160	ADRBK2
BC029563	ADRBK2
NM_007002	ADRM1
NM_000026	ADSL
NM_001126	ADSS
AK054648	ADSSL1
NM_001129	AEBP1
BC015624	AEBP2
N23390	AEBP2
NM_001130	AES
NM_020484	AF011757
AB046790	AF15Q14
NM_020380	AF15Q14
NM_006818	AF1Q
AK054914	AF1Q
AF161355	AF5Q31
NM_014423	AF5Q31
AL044396	AF5Q31
AF213987	AF5Q31
D25248	AFAP
AF329693	AFG3L1
NM_006796	AFG3L2
NM_001133	AFM
AA810483	AFMID
NM_001134	AFP
AK024658	AFTIPHILIN
NM_017657	AFTIPHILIN
AI091103	AFURS1
Z24724	AFURS1
NM_000027	AGA
NM_013227	AGC1
NM_001135	AGC1
M91211	AGER
NM_001136	AGER
NM_000028	AGL
NM_000646	AGL
NM_000642	AGL
AK027037	AGMAT
NM_006411	AGPAT1
NM_006412	AGPAT2
AL109795	AGPAT3
AL355720	AGPAT3
NM_020132	AGPAT3
NM_020133	AGPAT4
AA127674	AGPS
AL359559	AGPS
NM_003659	AGPS
NM_006408	AGR2
AF016903	AGRN
NM_007316	AGRP
NM_001138	AGRP
NM_000029	AGT
NM_015239	AGTPBP1
NM_004835	AGTR1
NM_009585	AGTR1
NM_000685	AGTR1
NM_000686	AGTR2
AI911273	AGTR2
NM_020350	AGTRAP
NM_005161	AGTRL1
NM_005162	AGTRL2
AF191687	AGXT
NM_000030	AGXT
AJ292204	AGXT2
AJ298293	AGXT2L1
NM_000687	AHCY
NM_014121	AHCYL1
NM_006621	AHCYL1
NM_017651	AHI1
AJ459824	AHI1
M80899	AHNAK
NM_001621	AHR
AB033060	AHRR
NM_012111	AHSA1
AL050376	AHSA2
NM_001622	AHSG
NC_001807	AI418514_RC
NM_020661	AICDA
NM_001623	AIF1
NM_004847	AIF1
NM_016108	AIG1
U83115	AIM1
NM_017977	AIM1L
NM_004833	AIM2
NM_003977	AIP
NM_012301	AIP1
AA708023	AIPL1
NM_000383	AIRE
NM_000658	AIRE
NM_000476	AK1
NM_013411	AK2
NM_001625	AK2
AK026966	AK3
NM_013410	AK3
NM_016282	AK3L1
NM_012093	AK5
BC036702	AKAP1
NM_003488	AKAP1
NM_007202	AKAP10
AK002166	AKAP11
NM_016248	AKAP11
NM_005100	AKAP12
BC033829	AKAP12
AL133426	AKAP13
AL133427	AKAP13
AL133430	AKAP13
AB055890	AKAP13
NM_006738	AKAP13
AJ303079	AKAP2
NM_007203	AKAP2
AF514782	AKAP28
N47723	AKAP28
NM_006422	AKAP3
NM_003886	AKAP4
NM_004857	AKAP5
NM_004274	AKAP6
NM_016377	AKAP7
NM_004842	AKAP7
NM_005858	AKAP8
NM_014371	AKAP8L
AL133576	AKAP8L
NM_005751	AKAP9
AK000270	AKAP9
AL117418	AKAP9
NM_017900	AKIP
AA551756	AKR1A1
NM_006066	AKR1A1
NM_001628	AKR1B1
U37100	AKR1B10
AF052577	AKR1B10
R96610	AKR1C1
AI493076	AKR1C1
AI001780	AKR1C1
NM_001353	AKR1C1
N70459	AKR1C1
NM_001354	AKR1C2
NM_003739	AKR1C3
NM_005989	AKR1D1
NM_003689	AKR7A2
NM_012067	AKR7A3
AK094287	AKT1
NM_005163	AKT1
BC007416	AKT1S1
AA448167	AKT2
NM_001626	AKT2
AL117525	AKT3
NM_005465	AKT3
AL049445	AL049445
NM_000031	ALAD
BC000977	ALAD
NM_000688	ALAS1
NM_000032	ALAS2
NM_000477	ALB
NM_001627	ALCAM
NM_000689	ALDH1A1
AL110274	ALDH1A2
NM_003888	ALDH1A2
NM_000693	ALDH1A3
NM_000692	ALDH1B1
NM_000690	ALDH2
NM_000691	ALDH3A1
NM_000382	ALDH3A2
AL137634	ALDH3B1
NM_000694	ALDH3B1
NM_000695	ALDH3B2
NM_003748	ALDH4A1
NM_001080	ALDH5A1
AF148505	ALDH6A1
NM_001182	ALDH7A1
AK021800	ALDH7A1
NM_022568	ALDH8A1
NM_000696	ALDH9A1
NM_000034	ALDOA
NM_000035	ALDOB
NM_005165	ALDOC
NM_017584	ALDRL6
NM_006872	ALF
NM_019109	ALG1
AF311904	ALG12
AK074988	ALG2
NM_005787	ALG3
NM_013338	ALG5
NM_013339	ALG6
AJ224875	ALG8
NM_004304	ALK
NM_006020	ALKBH
AI922200	ALKBH
NM_018436	ALLC
AF215924	ALLC
AB002326	ALMS1
NM_000697	ALOX12
NM_001139	ALOX12B
NM_001140	ALOX15
NM_001141	ALOX15B
NM_000698	ALOX5
NM_001629	ALOX5AP
NM_016161	alpha4GnT
NM_001631	ALPI
NM_000478	ALPL
NM_001632	ALPP
AK023024	ALS2
AB046783	ALS2
AB053314	ALS2CR12
AK025007	ALS2CR13
BC012984	ALS2CR19
NM_018571	ALS2CR2
AB011121	ALS2CR3
AB053301	ALS2CR4
AK091710	ALS2CR7
AF454946	ALS2CR8
NM_006492	ALX3
NM_014324	AMACR
NM_001633	AMBP
BC050088	AMBP
NM_001634	AMD1
NM_001142	AMELX
NM_001144	AMFR
NM_000479	AMH
AF172932	AMHR2
NM_020547	AMHR2
AK094399	AMICA
AF506757	AMID
AK027403	AMID
BC047595	AMIGO2
AJ009817	AMMECR1
NM_015365	AMMECR1
AB028994	AMOT
AL137281	AMOTL1
AF175966	AMOTL2
NM_000036	AMPD1
NM_004037	AMPD2
NM_000480	AMPD3
NM_001635	AMPH
NM_017597	AMSH-LP
AB037794	AMSH-LP
NM_000481	AMT
NM_004038	AMY1A
NM_000699	AMY2A
M24895	AMY2B
NM_020978	AMY2B
AK001223	ANAPC1
AW195399	ANAPC1
NM_016476	ANAPC11
NM_013366	ANAPC2
AL353932	ANAPC4
NM_013367	ANAPC4
AK001881	ANAPC4
NM_016237	ANAPC5
AB019409	ANAPC5
NM_016238	ANAPC7
NM_016331	ANC_2H01
NM_001145	ANG
NM_001146	ANGPT1
NM_001147	ANGPT2
NM_015985	ANGPT4
BC050640	ANGPTL1
AF086266	ANGPTL1
NM_004673	ANGPTL1
AF007150	ANGPTL2
NM_012098	ANGPTL2
NM_016109	ANGPTL4
NM_020478	ANK1
NM_020480	ANK1
NM_020479	ANK1
NM_000037	ANK1
NM_020475	ANK1
NM_020477	ANK1
NM_020481	ANK1
AF131823	ANK2
NM_001148	ANK2
NM_020977	ANK2
R66995	ANK3
NM_020987	ANK3
NM_001149	ANK3
AK001132	ANK3
NM_016376	ANKFY1
AB033081	ANKFY1
NM_019847	ANKH
AI767728	ANKH
AK000295	ANKHD1
AL137349	ANKIB1
NM_016552	ANKMY1
AW206269	ANKMY1
NM_017844	ANKMY1
AK001740	ANKMY2
AA643238	ANKMY2
AF251051	ANKRA2
NM_014391	ANKRD1
NM_017664	ANKRD10
AI299896	ANKRD10
NM_013275	ANKRD11
AK000060	ANKRD12
AB020681	ANKRD12
AI680794	ANKRD13
AL042733	ANKRD13
AF155103	ANKRD13
D79994	ANKRD15
AL137614	ANKRD16
AB014597	ANKRD17
AA909692	ANKRD19
AK057011	ANKRD23
NM_015493	ANKRD25
AK000011	ANKRD25
NM_014915	ANKRD26
BC050529	ANKRD27
H80726	ANKRD28
AB002377	ANKRD28
AK057782	ANKRD29
BC030622	ANKRD29
NM_020639	ANKRD3
AL137448	ANKRD3
NM_014942	ANKRD6
NM_019644	ANKRD7
BC015422	ANKRD9
AW138815	ANKRD9
D86982	ANKS1
NM_018685	ANLN
AY032883	annexin
NM_006305	ANP32A
NM_006401	ANP32B
NM_012403	ANP32C
NM_012404	ANP32D
NM_001150	ANPEP
NM_018153	ANTXR1
AK002160	ANTXR1
AL110155	ANTXR1
AL110207	ANTXR2
BC045587	ANUBL1
BC036186	ANUBL1
NM_000700	ANXA1
NM_007193	ANXA10
NM_001157	ANXA11
NM_004306	ANXA13
NM_004039	ANXA2
NM_005139	ANXA3
NM_001153	ANXA4
AI031876	ANXA5
NM_001154	ANXA5
NM_004033	ANXA6
NM_001155	ANXA6
NM_004034	ANXA7
NM_001156	ANXA7
NM_001630	ANXA8
NM_003568	ANXA9
NM_001637	AOAH
NM_001158	AOC2
NM_009590	AOC2
NM_003734	AOC3
AK091217	AOF1
AW419203	AOF2
AB011173	AOF2
NM_001159	AOX1
NM_001127	AP1B1
AK025020	AP1G1
NM_001128	AP1G1
NM_003917	AP1G2
NM_007247	AP1GBP1
NM_032493	AP1M1
NM_005498	AP1M2
NM_001283	AP1S1
NM_003916	AP1S2
AB020706	AP2A2
NM_001282	AP2B1
NM_004068	AP2M1
X97074	AP2S1
NM_003664	AP3B1
NM_004644	AP3B2
NM_003938	AP3D1
NM_012095	AP3M1
AK001565	AP3M1
NM_006803	AP3M2
NM_001284	AP3S1
BC002785	AP3S2
NM_005829	AP3S2
AA713694	AP4B1
NM_006594	AP4B1
AK001045	AP4B1
NM_007347	AP4E1
BC040044	AP4E1
NM_004722	AP4M1
NM_007077	AP4S1
NM_013229	APAF1
AJ243107	APAF1
NM_001163	APBA1
NM_005503	APBA2
AB021638	APBA3
NM_001164	APBB1
AB085852	APBB1IP
NM_019043	APBB1IP
U62325	APBB2
NM_006051	APBB3
AF038181	APC
NM_000038	APC
NM_014885	APC10
NM_005883	APC2
BC053324	APCDD1
NM_001639	APCS
NM_005876	APEG1
NM_001640	APEH
NM_001641	APEX1
NM_014481	APEX2
NM_014278	APG-1
AA481282	APG12L
NM_004707	APG12L
AB002449	APG12L
AL161968	APG12L
NM_017974	APG16L
AL137515	APG3
AB023160	APG4B
NM_013325	APG4B
AK056210	APG4D
NM_004849	APG5L
NM_006395	APG7L
NM_016022	APH-1A
U83857	API5
NM_006595	API5
NM_017855	APIN
NM_017413	APLN
NM_005166	APLP1
AF168956	APLP2
NM_001642	APLP2
NM_000039	APOA1
NM_001643	APOA2
NM_000482	APOA4
AF202889	APOA5
NM_000384	APOB
NM_018690	APOB48R
NM_001644	APOBEC1
NM_005889	APOBEC1
NM_006789	APOBEC2
NM_004900	APOBEC3B
AF182420	APOBEC3G
NM_001645	APOC1
NM_000483	APOC2
NM_000040	APOC3
NM_001646	APOC4
NM_001647	APOD
NM_000041	APOE
NM_001638	APOF
NM_000042	APOH
AF019225	APOL1
NM_003661	APOL1
NM_014349	APOL3
NM_019101	APOM
NM_000484	APP
NM_003905	APPBP1
NM_006380	APPBP2
NM_012096	APPL
NM_015032	APRIN
NM_015928	APRIN
NM_000485	APRT
NM_020979	APS
Y11609	APT-L12
NM_017692	APTX
NM_001649	APXL
NM_000385	AQP1
AB028147	AQP11
AK055824	AQP2
NM_000486	AQP2
NM_004925	AQP3
NM_004028	AQP4
NM_001650	AQP4
NM_001652	AQP6
NM_001170	AQP7
NM_001169	AQP8
NM_020980	AQP9
AF016495	AQP9
AB011132	AQR
NM_000044	AR
NM_001654	ARAF1
AK001579	ARAP3
NM_015193	ARC
AF283769	ARC92
NM_001655	ARCN1
X77588	ARD1
NM_003491	ARD1
NM_001657	AREG
NM_001658	ARF1
AK023803	ARF1
NM_001659	ARF3
NM_001660	ARF4
NM_001661	ARF4L
NM_001662	ARF5
AL117621	ARF6
NM_001663	ARF6
NM_001656	ARFD1
NM_018209	ARFGAP1
NM_014570	ARFGAP3
NM_006420	ARFGEF2
NM_014447	ARFIP1
NM_012402	ARFIP2
NM_003224	ARFRP1
NM_019087	ARFRP2
NM_000045	ARG1
NM_001172	ARG2
AL832328	ARG99
BC017984	ARG99
NM_021069	ARGBP2
NM_003603	ARGBP2
AK094603	ARGBP2
AA939266	ARGBP2
AL117654	ARH
AI221491	ARHA
AK056307	ARHA
NM_005168	ARHE
BC012513	ARHE
AA709154	ARHGAP1
NM_004308	ARHGAP1
NM_014783	ARHGAP11A
NM_018287	ARHGAP12
NM_018460	ARHGAP15
NM_018054	ARHGAP17
AK002195	ARHGAP18
AB053293	ARHGAP18
U79256	ARHGAP19
AK093316	ARHGAP19
AB037812	ARHGAP20
AB037845	ARHGAP21
NM_021226	ARHGAP22
U90908	ARHGAP22
AB040934	ARHGAP23
AL136646	ARHGAP24
X78817	ARHGAP4
NM_001173	ARHGAP5
NM_013423	ARHGAP6
NM_006125	ARHGAP6
NM_001174	ARHGAP6
NM_015366	ARHGAP8
NM_017701	ARHGAP8
AF161339	ARHGAP9
NM_004309	ARHGDIA
L20688	ARHGDIB
NM_001175	ARHGDIB
NM_004706	ARHGEF1
AL137508	ARHGEF10
NM_014629	ARHGEF10
NM_014784	ARHGEF11
NM_015313	ARHGEF12
NM_014448	ARHGEF16
NM_014786	ARHGEF17
AB011093	ARHGEF18
AL137736	ARHGEF19
NM_004723	ARHGEF2
NM_019555	ARHGEF3
NM_015320	ARHGEF4
AI972182	ARHGEF5
NM_005435	ARHGEF5
D25304	ARHGEF6
AI247629	ARHGEF7
NM_003899	ARHGEF7
AK095058	ARHGEF7
AK055476	ARHGEF7
NM_015185	ARHGEF9
NM_004675	ARHI
NM_005440	ARHN
NM_006015	ARID1A
NM_018450	ARID1A
AB033061	ARID1B
AF521671	ARID1B
AB046777	ARID2
NM_005224	ARID3A
NM_006465	ARID3B
AI436281	ARID4A
NM_002892	ARID4A
NM_016374	ARID4B
AF227899	ARID4B
AK024803	ARID5B
BC036831	ARID5B
AL049471	ARID5B
NM_005744	ARIH1
NM_006321	ARIH2
AI250845	ARIH2
NM_014840	ARK5
NM_001177	ARL1
NM_018184	ARL10C
NM_001667	ARL2
NM_012106	ARL2BP
AF038193	ARL3
NM_004311	ARL3
AI142552	ARL4
NM_005738	ARL4A
AW291264	ARL5
NM_012097	ARL5
D31885	ARL6IP
BC039050	ARL6IP2
NM_018694	ARL6IP4
NM_016638	ARL6IP4
NM_005737	ARL7
AL133611	ARL8
AI686633	ARL9
BC030603	ARMC2
NM_016608	ARMCX1
NM_014782	ARMCX2
NM_016607	ARMCX3
NM_006010	ARMET
NM_001668	ARNT
NM_014862	ARNT2
NM_001178	ARNTL
NM_020183	ARNTL2
AF256215	ARNTL2
NM_020445	ARP3BETA
NM_006409	ARPC1A
NM_005720	ARPC1B
NM_005731	ARPC2
NM_005719	ARPC3
NM_005718	ARPC4
NM_005717	ARPC5
AK056174	ARPC5L
AB049117	ARPM1
NM_006628	ARPP-19
AF112220	ARPP-21
AL133109	ARPP-21
NM_016300	ARPP-21
NM_004312	ARR3
NM_004041	ARRB1
AA527586	ARRB1
NM_020251	ARRB1
NM_004313	ARRB2
AK001822	ARRDC1
AK000689	ARRDC2
AB037797	ARRDC3
BC028704	ARRDC4
NM_015908	ARS2
NM_000487	ARSA
NM_000046	ARSB
NM_009589	ARSD
NM_001669	ARSD
NM_000047	ARSE
NM_004042	ARSF
NM_004314	ART1
NM_001179	ART3
NM_003976	ARTN
NM_016442	ARTS-1
AL122047	ARV1
NM_001670	ARVCF
AA496211	ARX
AF060168	AS10
AF060169	AS11
NM_004315	ASAH1
NM_019893	ASAH2
AK025371	ASAHL
AI476232	ASAHL
AK026068	ASAM
AA044830	ASAM
NM_016114	ASB1
AL832472	ASB14
AF429968	ASB17
NM_016150	ASB2
NM_016115	ASB3
NM_016116	ASB4
AK096441	ASB5
NM_017873	ASB6
NM_024708	ASB7
AK000643	ASB9
NM_013258	ASC
AL096741	ASC1p100
NM_015947	ASCC1
BC001638	ASCL1
NM_004316	ASCL1
NM_020646	ASCL3
AI290227	ASCL4
NM_014034	ASF1A
NM_018154	ASF1B
NM_001671	ASGR1
NM_001181	ASGR2
AI458429	ASH1L
NM_018489	ASH1L
NM_004674	ASH2L
NM_001672	ASIP
NM_006716	ASK
NM_000048	ASL
NM_004043	ASMT
NM_004192	ASMTL
NM_004317	ASNA1
NM_001673	ASNS
AK098642	ASP
NM_000049	ASPA
NM_020164	ASPH
NM_004318	ASPH
AK001379	ASPM
NM_018136	ASPM
AK001380	ASPM
AF509326	ASPM
NM_017680	ASPN
AF324219	ASPSCR1
BC006267	ASRGL1
NM_000050	ASS
AB006627	ASTN
AB014534	ASTN2
AB023195	ASXL1
AW295549	ASXL2
NM_018263	ASXL2
N64578	ATAD1
AA813856	ATAD1
AI656807	ATAD2
NM_014109	ATAD2
NM_018188	ATAD3A
AB033099	ATAD3B
AL133108	ATBF1
AA071343	ATBF1
NM_006885	ATBF1
NM_005171	ATF1
AF283776	ATF2
NM_001880	ATF2
NM_004024	ATF3
NM_001674	ATF3
NM_001675	ATF4
NM_012068	ATF5
R41639	ATF6
NM_007348	ATF6
AK025316	ATF6
AI927454	ATF6
AF088035	ATF6
NM_006856	ATF7
NM_018179	ATF7IP
AA196506	ATF7IP
BC041882	ATF7IP2
AB062403	ATIC
AA781387	ATIC
NM_004044	ATIC
NM_000051	ATM
NM_005172	ATOH1
AK074681	ATOH8
NM_004045	ATOX1
AB011138	ATP10A
AB018258	ATP10B
AB040920	ATP10D
AB028944	ATP11A
AB023173	ATP11B
AK093835	ATP11C
NM_001676	ATP12A
NM_020410	ATP13A
NM_000701	ATP1A1
NM_000702	ATP1A2
BC009282	ATP1A3
NM_001677	ATP1B1
NM_001678	ATP1B2
NM_001679	ATP1B3
NM_012069	ATP1B4
AI082610	ATP1B4
NM_004320	ATP2A1
AK092691	ATP2A1
NM_001681	ATP2A2
NM_005173	ATP2A3
AF070606	ATP2B1
NM_001682	ATP2B1
NM_001683	ATP2B2
U57971	ATP2B3
BC047580	ATP2B3
NM_001684	ATP2B4
NM_014382	ATP2C1
NM_000704	ATP4A
NM_000705	ATP4B
NM_004046	ATP5A1
NM_001686	ATP5B
NM_005174	ATP5C1
NM_001687	ATP5D
NM_006886	ATP5E
NM_001688	ATP5F1
NM_005175	ATP5G1
NM_005176	ATP5G2
NM_001689	ATP5G3
NM_006356	ATP5H
NM_007100	ATP5I
NM_001685	ATP5J
NM_004889	ATP5J2
NM_006476	ATP5L
S77356	ATP5O
NM_001697	ATP5O
NM_015684	ATP5S
AI936145	ATP5S
NM_001183	ATP6AP1
NM_005765	ATP6AP2
NM_005177	ATP6V0A1
NM_012463	ATP6V0A2
AK056800	ATP6V0A2
NM_020632	ATP6V0A4
AF245517	ATP6V0A4
NM_004047	ATP6V0B
NM_001694	ATP6V0C
X71490	ATP6V0D1
AW248037	ATP6V0E
NM_003945	ATP6V0E
NM_001690	ATP6V1A
L09234	ATP6V1A2
NM_001692	ATP6V1B1
NM_001693	ATP6V1B2
NM_001695	ATP6V1C1
AK001155	ATP6V1D
AF131764	ATP6V1D
NM_015994	ATP6V1D
AI243480	ATP6V1D
NM_001696	ATP6V1E1
NM_004231	ATP6V1F
NM_004888	ATP6V1G1
AI560854	ATP6V1G1
NM_133262	ATP6V1G3
NM_015941	ATP6V1H
NM_000052	ATP7A
NM_000053	ATP7B
AF035315	ATP8A1
AB013452	ATP8A1
AA814737	ATP8A1
NM_016529	ATP8A2
AI694524	ATP8B1
NM_005603	ATP8B1
AK058035	ATP8B1
AB032963	ATP8B2
AB014511	ATP9A
AJ006268	ATP9B
AK093704	ATP9B
AL137294	ATPAF1
AF070584	ATPAF2
AF052185	ATPAF2
NM_016311	ATPIF1
AL050386	ATPIF1
NM_001184	ATR
NM_012070	ATRN
AB011106	ATRNL1
AA826176	ATRX
NM_000489	ATRX
NM_001698	AUH
NM_012103	AUP1
NM_004217	AURKB
AW139028	AURKB
NM_003160	AURKC
AB007902	AUTS2
NM_020371	AVEN
NM_006576	AVIL
AF131791	AVPI1
NM_000706	AVPR1A
NM_000707	AVPR1B
NM_000054	AVPR2
NM_019006	AWP1
AF009674	AXIN1
AB052751	AXIN2
NM_004655	AXIN2
NM_001699	AXL
AL050171	AXOT
AL117565	AXUD1
Z48511	AYP1p1
NM_001185	AZGP1
AB029041	AZI1
X58794	AZU1
AF095771	B1
NM_004048	B2M
AF117222	B3GALT1
NM_003783	B3GALT2
NM_003781	B3GALT3
NM_003782	B3GALT4
NM_006057	B3GALT5
BC041621	B3GALT6
AB029396	B3GAT1
AB075843	B3GAT2
NM_012200	B3GAT3
AJ006077	B3GNT1
NM_006577	B3GNT1
NM_014256	B3GNT3
AK074235	B3GNT5
NM_006876	B3GNT6
AK000770	B3GNT7
AK094979	B3GTL
AK093503	B4GalNac-T3
NM_001497	B4GALT1
NM_003780	B4GALT2
NM_003779	B4GALT3
NM_003778	B4GALT4
AK001006	B4GALT4
NM_004776	B4GALT5
AW139594	B4GALT6
NM_004775	B4GALT6
NM_007255	B4GALT7
NM_006992	B7
AK026071	B7-H4
BC000124	BA108L7.2
AK022077	BAALC
NM_001701	BAAT
NM_012104	BACE1
NM_012105	BACE2
NM_007274	BACH
AI827504	BACH
NM_001186	BACH1
AJ271878	BACH2
NM_004322	BAD
U66879	BAD
NM_004301	BAF53A
NM_004323	BAG1
NM_004282	BAG2
NM_004281	BAG3
AL049466	BAG4
NM_004874	BAG4
NM_004873	BAG5
NM_001187	BAGE
NM_014952	BAHD1
NM_001702	BAI1
NM_001703	BAI2
NM_001704	BAI3
NM_004742	BAIAP1
AK023358	BAIAP1
AL050184	BAIAP1
NM_017451	BAIAP2
NM_006340	BAIAP2
NM_017450	BAIAP2
NM_003933	BAIAP3
NM_001188	BAK1
AK092629	BAL
AF307338	BAL
NM_012342	BAMBI
NM_003860	BANF1
NM_017935	BANK1
AI276231	BANP
NM_017869	BANP
NM_004656	BAP1
NM_001189	BAPX1
NM_000465	BARD1
AI638351	BARD1
NM_021570	BARX1
NM_003658	BARX2
NM_006317	BASP1
NM_004640	BAT1
NM_004638	BAT2
NM_004639	BAT3
AJ420471	BAT4
AK001207	BAT5
NM_006709	BAT8
NM_006399	BATF
NM_004324	BAX
NM_013448	BAZ1A
AF072810	BAZ1B
NM_013449	BAZ2A
NM_013450	BAZ2B
AL833598	BBAP
U82987	BBC3
AI023834	BBOX1
NM_003986	BBOX1
NM_024649	BBS1
AF503941	BBS1
AF090947	BBS4
NM_018190	BBS7
NM_176824	BBS7
NM_020235	BBX
AF052174	BBX
AF283775	BBX
NM_014453	BC-2
BC008967	BC008967
AL137504	BCAN
AF229053	BCAN
AK000878	BCAP29
NM_018844	BCAP29
NM_005745	BCAP31
NM_014567	BCAR1
NM_003567	BCAR3
NM_003657	BCAS1
NM_005872	BCAS2
NM_017679	BCAS3
NM_017843	BCAS4
AK025615	BCAT1
NM_005504	BCAT1
AI336166	BCAT1
AK024923	BCAT1
NM_001190	BCAT2
NM_016567	BCCIP
M15530	BCGF1
NM_000055	BCHE
Z14093	BCKDHA
NM_000056	BCKDHB
NM_005881	BCKDK
NM_003921	BCL10
NM_018014	BCL11A
AF086271	BCL11B
NM_000657	BCL2
NM_000633	BCL2
NM_004049	BCL2A1
NM_001191	BCL2L1
AW263226	BCL2L1
NM_020396	BCL2L10
AF086141	BCL2L11
NM_006538	BCL2L11
NM_015367	BCL2L13
AK000127	BCL2L14
AF281254	BCL2L14
NM_004050	BCL2L2
NM_005178	BCL3
NM_001706	BCL6
AI862695	BCL6
AK024695	BCL6B
NM_020993	BCL7A
NM_001707	BCL7B
NM_004326	BCL9
AB094091	BCL9L
AI935017	BCLAF1
NM_014739	BCLAF1
AB012692	BCLP
NM_017429	BCMO1
AY069977	BCMP11
AK074069	BCNP1
NM_017745	BCOR
AB046795	BCOR
NM_004327	BCR
NG_000002	BCR
NM_004328	BCS1L
AB011151	BDG29
BC005844	BDH
NM_000710	BDKRB1
NM_000623	BDKRB2
NM_001709	BDNF
AB033067	BDP1
AJ238520	BDP1
AB051476	BDP1
NM_003766	BECN1
U17077	BENE
NM_005868	BET1
NM_016526	BET1L
AK022958	BET1L
NM_018476	BEX1
AK000959	BEXL1
NM_001710	BF
NM_016561	BFAR
NM_001195	BFSP1
NM_003571	BFSP2
NM_001711	BGN
BC022027	BGR
AL359608	BHC80
NM_016621	BHC80
NM_003670	BHLHB2
AB044088	BHLHB3
BC045748	BHLHB5
NM_001713	BHMT
NM_017614	BHMT2
AF402776	BIC
NM_001714	BICD1
AB014599	BICD2
NM_001196	BID
NM_006421	BIG1
NM_001197	BIK
NM_004305	BIN1
NM_016187	BIN2
NM_016293	BIN2
NM_018688	BIN3
NM_004536	BIRC1
AA876371	BIRC2
NM_001166	BIRC2
AA873008	BIRC3
NM_001165	BIRC3
AI797095	BIRC4
NM_001167	BIRC4
NM_001168	BIRC5
NM_016252	BIRC6
AF265555	BIRC6
NM_016077	Bit1
AI278937	BITE
AF202146	BITE
AF339783	BIVM
NM_017693	BIVM
NM_006698	BLCAP
NM_001715	BLK
NM_000057	BLM
AL110293	BLM
NM_000386	BLMH
NM_013314	BLNK
AK054697	BLOS2
AL834224	BLP1
NM_001716	BLR1
NM_000712	BLVRA
NM_000713	BLVRB
NM_005179	BLYM
NM_003666	BLZF1
AK055883	BLZF1
NM_016623	BM-009
NM_018455	BM039
NM_018459	BM045
NM_016564	BM88
NM_033503	BMF
NM_005180	BMI1
NM_006131	BMP1
NM_001199	BMP1
NM_006129	BMP1
NM_006130	BMP1
NM_014482	BMP10
NM_005448	BMP15
NM_001200	BMP2
AA489383	BMP2
AK021725	BMP2K
NM_017593	BMP2K
NM_001201	BMP3
NM_001202	BMP4
NM_021073	BMP5
M60314	BMP5
NM_001718	BMP6
NM_001719	BMP7
NM_001720	BMP8B
AA610122	BMP8B
NM_004329	BMPR1A
NM_001203	BMPR1B
BC035097	BMPR2
NM_001204	BMPR2
AF203728	BMPY
NG_000002	BMS1L
NM_014753	BMS1L
NM_001721	BMX
NM_001717	BNC1
NM_017637	BNC2
NM_013978	BNIP1
NM_013979	BNIP1
NM_001205	BNIP1
AI350227	BNIP1
NM_004330	BNIP2
AI872040	BNIP2
NM_004052	BNIP3
NM_004331	BNIP3L
AF193056	BNIPL
AK056359	BOC
AF089746	BOK
BC033674	BOLL
AL832424	BOMB
D50914	BOP1
NM_012107	BP75
AB018271	BPAG1
NM_001723	BPAG1
NM_001724	BPGM
NM_004332	BPHL
NM_001725	BPI
NM_006085	BPNT1
NM_004333	BRAF
AI138478	BRAF
NM_006768	BRAP
NM_007294	BRCA1
NM_007295	BRCA1
NM_000059	BRCA2
AL080149	BRD1
NM_005104	BRD2
D26362	BRD3
AW000800	BRD4
NM_014299	BRD4
AW298070	BRD4
NM_013263	BRD7
AL136823	BRD8
NM_006696	BRD8
NM_012108	BRDG1
NM_001726	BRDT
NM_004899	BRE
NM_001519	BRF1
NM_018310	BRF2
NM_015379	BRI3
AK025766	BRI3BP
AI653767	BRIP1
AA743756	BRIX
NM_018321	BRIX
AL050008	BRMS1
AK096496	BRMS1L
NM_016098	BRP44L
H93543	BRP44L
NM_004634	BRPF1
AB033112	BRPF3
D38553	BRRN1
NM_001727	BRS3
AF248651	BRUNOL4
AF248650	BRUNOL4
AI701133	BRUNOL4
AL832550	BRUNOL5
BC030835	BRUNOL6
AF052149	BSCL2
NM_001728	BSG
NM_003458	BSN
NM_017688	BSPRY
NM_004334	BST1
NM_004335	BST2
AJ001017	BTAF1
AK000731	BTBD1
AK094304	BTBD11
AL442083	BTBD12
BC015649	BTBD14A
NM_017797	BTBD2
NM_014962	BTBD3
NM_017658	BTBD5
AI219490	BTBD5
AF173358	BTBD6
NM_018167	BTBD7
AL157476	BTBD9
AF052091	BTBD9
NM_001729	BTC
NM_000060	BTD
NM_001206	BTEB1
N23069	BTF3
NM_001207	BTF3
NM_001208	BTF3L1
NM_001731	BTG1
NM_006763	BTG2
NM_006806	BTG3
NM_000061	BTK
NM_001732	BTN1A1
NM_007049	BTN2A1
NM_007048	BTN3A1
NM_007047	BTN3A2
NM_006994	BTN3A3
NM_019602	BTNL2
NM_006707	BTNL3
AK025111	BTNL8
BC006204	BTRC
NM_003939	BTRC
NM_004336	BUB1
AL137654	BUB1
NM_001211	BUB1B
NM_004725	BUB3
AF124512	BVES
BC040502	BVES
BC035314	BXDC1
NM_004053	BYSL
AB014512	BZRAP1
NM_004758	BZRAP1
NM_000714	BZRP
NM_007311	BZRP
NM_014670	BZW1
NM_014038	BZW2
AI741880	C-P4H{alpha}(III)
NM_020527	C10orf1
NM_007021	C10orf10
BC009530	C10orf104
AF267860	C10orf11
NM_018470	C10orf110
NM_006829	C10orf116
AK094498	C10orf118
AI143965	C10orf118
NM_018017	C10orf118
AK001928	C10orf119
AK025166	C10orf12
AL049938	C10orf12
AL832399	C10orf128
AL050102	C10orf137
AL049319	C10orf22
AK057864	C10orf24
AK055129	C10orf25
AK000161	C10orf26
NM_017787	C10orf26
AF050198	C10orf28
NM_018131	C10orf3
AL832195	C10orf30
BC013587	C10orf35
AL137551	C10orf39
AA505135	C10orf4
AK075439	C10orf42
AL136885	C10orf45
AJ544771	C10orf46
BC048800	C10orf47
AF460991	C10orf6
NM_018121	C10orf6
AK097668	C10orf68
NM_006459	C10orf69
NM_006023	C10orf7
NM_018464	C10orf70
AL080114	C10orf72
BC017010	C10orf72
BC045787	C10orf75
AK023176	C10orf76
AK026182	C10orf77
BC043256	C10orf78
AK093325	C10orf79
AI669810	C10orf82
AK097587	C10orf82
AJ431726	C10orf83
BC022054	C10orf83
AK023250	C10orf84
NM_017615	C10orf86
AK094271	C10orf89
AL834355	C10orf9
NM_017609	C10orf92
AK023459	C10orf97
BC020628	C11orf1
NM_014206	C11orf10
AB014559	C11orf11
NM_003475	C11orf13
BC015884	C11orf15
AF493783	C11orf17
NM_013265	C11orf2
AA972420	C11orf23
NM_018312	C11orf23
NM_020193	C11orf30
NM_020155	C11ORF4
NM_014205	C11orf5
NM_001584	C11orf8
NM_013279	C11orf9
BC051871	C12orf10
NM_021238	C12orf14
AL157432	C12orf14
AL122049	C12orf2
NM_007211	C12orf2
AF052105	C12orf22
AL834377	C12orf4
NM_020374	C12orf4
NM_020375	C12orf5
NM_020367	C12orf6
BC031073	C12orf6
AK096373	C12orf6
NM_006817	C12orf8
AF334405	C13orf1
AF055016	C13orf1
AK000954	C13orf10
NM_022118	C13orf10
BC043240	C13orf10
NM_017905	C13orf11
NM_015932	C13orf12
NM_018185	C13orf17
NM_005800	C13orf22
NM_006346	C13orf24
BC040320	C13orf25
BC013418	C13orf3
BC028586	C13orf7
BC004820	C13orf8
NM_016075	C13orf9
AK023182	C13orf9
NM_007176	C14orf1
NM_017917	C14orf10
NM_016475	C14orf100
AW195340	C14orf101
NM_017799	C14orf101
AL832941	C14orf102
AI217906	C14orf103
NM_018036	C14orf103
NM_018139	C14orf104
NM_018168	C14orf105
NM_018353	C14orf106
NM_018587	C14orf107
NM_018229	C14orf108
AL080118	C14orf109
NM_018453	C14orf11
NM_014151	C14orf110
NM_015962	C14orf111
NM_016468	C14orf112
NM_017630	C14orf113
NM_018199	C14orf114
AW188278	C14orf114
NM_018228	C14orf115
NM_018589	C14orf116
NM_018678	C14orf117
AK000895	C14orf118
NM_017926	C14orf118
NM_017924	C14orf119
AL050003	C14orf120
NM_016049	C14orf122
NM_014169	C14orf123
NM_020195	C14orf124
AB037737	C14orf125
BC007251	C14orf128
NM_016472	C14orf129
NM_018108	C14orf130
NM_018335	C14orf131
AK001590	C14orf132
NM_020215	C14orf132
AK098254	C14orf133
AK022861	C14orf135
AA884257	C14orf135
AF060515	C14orf136
AK025569	C14orf137
NM_023112	C14orf137
AK023982	C14orf138
BC004259	C14orf140
BC021733	C14orf142
AK094740	C14orf143
AL080066	C14orf147
NM_020181	C14orf162
NM_016039	C14orf166
BC013143	C14orf167
AK026653	C14orf168
AL833654	C14orf168
AK025455	C14orf169
L40396	C14orf170
AK096592	C14orf170
AL157492	C14orf171
NM_004894	C14orf2
AF542390	C14orf20
AK096173	C14orf24
AF161403	C14orf27
AA935691	C14orf28
BC030258	C14orf28
AL833661	C14orf31
U90909	C14orf32
AI936146	C14orf34
BC048983	C14orf35
AK024978	C14orf43
AW083338	C14orf45
AK097531	C14orf45
AI640555	C14orf46
AI209142	C14orf48
AL157489	C14orf48
AK058044	C14orf50
NM_017791	C14orf58
AK000671	C14orf73
AB095939	C14orf78
AF038188	C14orf79
BC038970	C14orf8
AK074690	C14orf83
BC037859	C14orf86
NM_016417	C14orf87
AL137727	C14orf9
AF113687	C14orf91
NM_016416	C14orf91
NM_014828	C14orf92
AL117508	C14orf92
AK023026	C14orf93
AK097980	C14orf94
NM_017815	C14orf94
NM_018285	C15orf12
NM_016304	C15orf15
AK000005	C15orf17
AK001814	C15orf17
NM_018958	C15orf2
AL109679	C15orf5
NM_001214	C16orf3
BC009179	C16orf33
AK023154	C16orf34
NM_012075	C16orf35
AK057887	C16orf44
AK022605	C16orf44
AK074056	C16orf44
NM_013399	C16orf5
NM_004913	C16orf7
NM_018659	C17
AK074346	C17orf28
AI679537	C17orf31
NM_017575	C17orf31
NM_003876	C17orf35
NM_024052	C17orf39
AK055971	C18B11
BC007697	C18B11
NM_004338	C18orf1
AA878150	C18orf10
AK000543	C18orf10
AK025263	C18orf11
AK027247	C18orf14
BC010538	C18orf18
BC022410	C18orf19
AF277182	C18orf21
AA191471	C18orf8
NM_013326	C18orf8
BC026307	C18orf9
AL365373	C19orf10
AL162066	C19orf12
AI660397	C19orf12
AL117499	C19orf13
AL133651	C19orf14
AL133023	C19orf15
AK096218	C19orf15
BC033933	C19orf18
AW003989	C19orf2
NM_003796	C19orf2
BC042125	C19orf21
BC012775	C19orf22
NM_017914	C19orf24
AL122089	C19orf25
BC036706	C19orf28
AF052087	C19orf29
AB058893	C19orf30
NM_012109	C19orf4
AB028987	C19orf7
AI033367	C19orf7
NM_006333	C1D
NM_020156	C1GALT1
AK023557	C1GALT1
AY159319	C1GALT2
NM_001213	C1orf1
NM_016190	C1orf10
NM_014837	C1orf16
AB011156	C1orf17
AF288394	C1orf19
NM_006589	C1orf2
AW205487	C1orf21
AF035282	C1orf21
AF312864	C1orf21
AL117441	C1orf22
AF288393	C1orf22
AL137572	C1orf24
AK074993	C1orf25
NM_017673	C1orf26
NM_017847	C1orf27
NM_006820	C1orf29
NM_016183	C1orf33
AB007921	C1orf34
AK000220	C1orf34
AL133052	C1orf37
AF070537	C1orf37
NM_004848	C1orf38
NM_020131	C1orf6
NM_004872	C1orf8
NM_016227	C1orf9
NM_014283	C1orf9
NM_015991	C1QA
X03084	C1QB
NM_001212	C1QBP
AK026222	C1QDC1
BC009016	C1QG
NM_006688	C1QL1
NM_012072	C1QR1
BC011699	C1QTNF2
AK094895	C1QTNF3
AF329837	C1QTNF3
AL110261	C1QTNF5
BC020551	C1QTNF6
NM_001733	C1R
NM_016546	C1RL
NM_001734	C1S
NM_000063	C2
NM_014477	C20orf10
BC007636	C20orf100
BC033818	C20orf102
NM_012261	C20orf103
AL137330	C20orf104
NM_016436	C20orf104
AI342345	C20orf104
BC014951	C20orf107
AL133555	C20orf108
AI185932	C20orf108
NM_017896	C20orf11
BC031819	C20orf11
AL137597	C20orf110
NM_016470	C20orf111
AL122043	C20orf112
AK021902	C20orf119
NM_018152	C20orf12
AA669593	C20orf121
BC001856	C20orf126
NM_017714	C20orf13
AK093432	C20orf132
AA779715	C20orf136
AK098418	C20orf139
NM_012469	C20orf14
AF116909	C20orf140
AK055573	C20orf140
AL713708	C20orf141
BC029662	C20orf142
NM_080825	C20orf144
AL833116	C20orf147
NM_019095	C20orf155
AF241784	C20orf155
AL133063	C20orf158
AK057090	C20orf160
AF258570	C20orf161
NM_080608	C20orf165
NM_018692	C20orf17
AI694059	C20orf17
AK091206	C20orf17
AI279021	C20orf17
AK093031	C20orf172
AL713683	C20orf174
AI056877	C20orf176
AL137442	C20orf177
BC033859	C20orf178
NM_178477	C20orf179
NM_006462	C20orf18
NM_018474	C20orf19
AL117539	C20orf19
AL110249	C20orf194
BC041916	C20orf194
NM_018270	C20orf20
AA971309	C20orf20
AI740572	C20orf20
NM_017798	C20orf21
AL117442	C20orf22
AK000142	C20orf23
BC034984	C20orf23
AF112213	C20orf24
NM_018840	C20orf24
AK057364	C20orf26
AL117439	C20orf26
NM_017874	C20orf27
NM_015417	C20orf28
NM_018347	C20orf29
AF090935	C20orf3
NM_014145	C20orf30
NM_018217	C20orf31
NM_020356	C20orf32
NM_018478	C20orf35
NM_018257	C20orf36
NM_018327	C20orf38
BC030637	C20orf39
NM_015511	C20orf4
AF132957	C20orf4
AK058202	C20orf40
AF172328	C20orf40
NM_014054	C20orf40
AB029011	C20orf41
NM_016434	C20orf41
NM_017671	C20orf42
NM_016407	C20orf43
NM_018244	C20orf44
NM_016045	C20orf45
NM_018354	C20orf46
AL137678	C20orf50
AL117533	C20orf51
BC008488	C20orf52
AK074650	C20orf54
BC022238	C20orf55
AK000652	C20orf57
NM_016649	C20orf6
AL137473	C20orf67
AB050014	C20orf67
AK025977	C20orf7
AF306685	C20orf72
AL117521	C20orf77
NM_178462	C20orf78
NM_178483	C20orf79
W60894	C20orf80
AK074473	C20orf82
BC035405	C20orf85
NM_016004	C20orf9
BC036469	C20orf99
BC039427	C21orf106
[truncated: 14,387 more rows]

## Sheet: Baek mir1
Proteins downregulated and with 3'UTR seed region binding site
Fraom Baek et al 2008
										3'UTR			ORF			5'UTR
Reference cDNA sequence ID	Gene symbol	Unique peptides quantified	Independent measurements	Protein	0.25 fraction	0.75 fraction	mRNA	Error	8mer	7m8	7A1	8mer	7m8	7A1	8mer	7m8	7A1	sum3'UTR		overlap with tgtscan list
NM_019594	LRRC8A	3	3	-1.46147	-2.19156	-1.13807	-0.492158	0.210367	0	1	0	0	0	0	0	0	0	1		SFRS9
NM_001043352	TPM3	9	57	-1.24245	-1.34892	-1.11416	-0.586992	0.211082	1	0	0	0	0	0	0	0	0	1		CNN3
NM_003769	SFRS9	12	73	-1.21444	-1.42149	-1.07968	-1.22131	0.232549	1	0	0	0	0	0	0	0	0	1		SFRS3
NM_017444	CHRAC1	2	3	-1.18522	-1.23238	8.0765	-0.245896	0.205259	0	1	0	0	0	0	0	0	0	1		CLTC
NM_001111	ADAR	1	7	-1.07953	-1.23673	-0.903898	-0.788019	0.216278	0	1	0	0	0	1	0	0	0	1		SFRS2IP
NM_001083112	GPD2	1	2	-0.923278	-0.924025	-0.922532	-0.583421	0.210939	1	0	1	0	0	0	0	0	1	2		SFRS10
NM_001839	CNN3	5	8	-0.922549	-1.12047	-0.657171	-0.550328	0.210064	0	1	0	0	0	0	0	0	0	1		SMARCB1
NM_012120	CD2AP	5	6	-0.890165	-1.14078	-0.667264	-0.547598	0.210069	1	0	0	1	0	0	0	0	0	1		GPD2
NM_172173	CAMK2G	2	2	-0.877832	-1.38567	-0.369991	0.105816	0.204277	0	0	1	0	0	0	0	0	0	1		CORO1B
NM_001655	ARCN1	8	26	-0.862073	-0.931498	-0.658207	-0.097207	0.204217	1	1	0	0	0	0	0	0	0	2		DHX15
NM_003290	TPM4	12	64	-0.820733	-0.970772	-0.67253	-0.287577	0.205674	0	0	1	0	0	0	0	0	0	1		CORO1C
NM_001693	ATP6V1B2	2	3	-0.818162	-1.008	-0.120818	-0.088135	0.204186	0	0	1	0	0	0	0	0	0	1		SEC63
NM_020963	MOV10	2	2	-0.798258	-0.864121	-0.732394	-0.177942	0.204831	0	0	1	0	1	0	0	0	0	1		NUP50
NM_145802	SEPT6	1	4	-0.790717	-1.84035	0.321167	-0.153412	0.205257	0	0	1	0	0	0	0	0	0	1		RRBP1
NM_002298	LCP1	3	15	-0.787713	-0.979051	-0.632714	0.101003	0.208206	0	0	1	0	0	0	0	0	0	1		CALM1
NM_001098511	KIF2A	4	9	-0.750606	-0.858076	-0.687443	-0.871706	0.218946	0	1	1	0	1	0	0	0	0	2		PHC2
NM_020438	DOLPP1	1	2	-0.744917	-0.766914	-0.722919	-0.136283	0.207818	0	0	1	0	0	0	0	0	0	1		NMT2
NM_080626	BRI3BP	3	12	-0.71038	-0.752951	-0.583689	-0.121522	0.204333	0	1	0	0	0	0	0	0	0	1		SLC25A1
NM_005866	OPRS1	1	5	-0.633722	-0.671302	-0.155688	-0.096577	0.204206	0	0	1	0	0	0	0	0	0	1		CD2AP
NM_006496	GNAI3	4	14	-0.626137	-0.705995	-0.37924	-0.327197	0.206164	0	1	0	1	0	0	0	0	0	1		PTBP1
NM_017847	C1ORF27	2	2	-0.617394	-2.74675	1.51197	-0.133223	0.204379	0	1	0	0	0	0	0	0	0	1		PDCD10
NM_001329	CTBP2	3	4	-0.612111	-0.72535	-0.510558	-0.059508	0.204104	0	1	0	0	0	0	0	0	0	1		G6PD
NM_138565	CTTN	15	47	-0.597867	-0.740159	-0.319508	-0.220306	0.205003	0	1	0	0	0	0	0	0	0	1		TBP
NM_018448	CAND1	3	5	-0.594725	-0.703648	-0.336922	0.028396	0.204051	0	1	0	0	1	1	0	0	0	1		NCL
NM_007217	PDCD10	3	4	-0.578635	-0.810337	-0.493874	0.217453	0.20502	0	1	0	0	0	0	0	0	0	1		PICALM
NM_022754	SFXN1	11	55	-0.568425	-0.644518	-0.498761	-0.218612	0.204986	0	0	1	0	0	0	0	0	0	1		FLJ12529	A = tgtscan
NM_002074	GNB1	4	23	-0.539426	-0.660974	-0.465258	-0.230285	0.205082	0	0	1	0	0	0	0	0	0	1		HNRPA3	B = Baek
NM_005984	SLC25A1	9	64	-0.536036	-0.604072	-0.460163	-	-	0	0	1	0	0	0	0	0	0	1		HSPD1
NM_005327	HADH	2	4	-0.534944	-0.68114	-0.350258	-0.020734	0.204035	0	1	0	0	0	0	0	0	0	1		DDX3X
NM_000436	OXCT1	2	2	-0.531227	-0.815457	-0.246996	-0.048851	0.204071	0	0	1	0	0	0	0	0	0	1		DDX5
NM_144993	MGC22014	7	39	-0.529138	-0.639665	-0.394682	-0.257498	0.209245	1	0	0	0	0	1	0	0	0	1		GNB1
NM_006888	CALM1	8	98	-0.526013	-0.605795	-0.436293	0.14258	0.204491	0	0	1	0	0	0	0	0	0	1		GNPNAT1
NM_001431	EPB41L2	2	2	-0.520649	-0.945642	-0.095655	-0.22048	0.205099	0	0	1	0	0	0	0	0	0	1		RNGTT
NM_012293	PXDN	1	6	-0.520542	-0.79878	-0.266102	-0.236176	0.205135	0	1	0	0	0	0	0	0	0	1		RNF40
NM_001002857	ANXA2	6	61	-0.515053	-0.600643	-0.470772	-0.447019	0.208016	1	0	0	0	0	0	0	0	0	1		RAP1B
NM_019898	ABCC1	3	3	-0.503457	-0.660756	-0.163753	-0.061907	0.204255	0	1	0	0	0	0	0	0	0	1		ANP32B
NM_001103	ACTN2	1	24	-0.497643	-0.535763	-0.415462	-0.323967	0.468452	0	0	1	0	0	0	0	0	0	1		KTN1
NM_014331	SLC7A11	1	2	-0.487339	-0.771871	-0.202807	-0.163385	0.204552	1	0	1	0	0	0	0	0	0	2		RALA
NM_003370	VASP	13	41	-0.486343	-0.528681	-0.287202	-0.199263	0.204821	0	1	0	0	0	0	0	0	0	1		ZNF148
NM_001010972	ZYX	1	3	-0.483873	-0.880919	-0.483709	-0.10682	0.204255	0	1	0	0	0	0	0	0	0	1		ATP6V1B2
NM_198883	MTX1	7	17	-0.479937	-0.683946	-0.417231	-	-	0	0	1	0	0	0	0	0	0	1		WDR1
NM_006854	KDELR2	2	4	-0.476165	-0.689219	-0.323095	-0.148214	0.204468	0	0	1	0	0	0	0	0	0	1		SEC61A1
NM_014325	CORO1C	14	51	-0.467435	-0.562995	-0.371874	-0.366377	0.206709	2	0	0	1	0	0	0	0	0	2		TLOC1
NM_004078	CSRP1	11	145	-0.466982	-0.545988	-0.389699	-0.973084	0.222491	0	0	1	0	0	0	0	0	0	1		CDC42
NM_016395	PTPLAD1	7	27	-0.461142	-0.524069	-0.344238	-0.255503	0.205325	1	2	0	1	0	1	0	0	0	3		ADAR
NM_016245	HSD17B11	4	19	-0.457607	-0.645086	-0.130319	-0.215073	0.204947	1	0	0	0	0	0	0	0	0	1		YWHAQ
NM_006409	ARPC1A	8	15	-0.454039	-0.618981	-0.360736	-	-	0	0	1	0	0	0	0	0	0	1		YES1
NM_030755	TXNDC1	5	10	-0.445539	-0.749646	-0.208554	-0.339679	0.206329	0	1	0	0	0	0	0	0	0	1		MATR3
NM_018222	PARVA	5	9	-0.441593	-0.616592	0.114251	0.202384	0.204908	0	1	1	0	0	0	0	0	0	2		ANXA2
NM_006401	ANP32B	7	29	-0.437621	-0.502138	-0.329153	-	-	0	1	0	0	0	0	0	0	0	1		PTPN1
NM_020441	CORO1B	10	44	-0.432054	-0.500466	-0.356652	-0.106099	0.204449	0	0	1	0	0	0	0	0	0	1		ASH2L
NM_153645	NUP50	9	26	-0.431426	-0.498566	-0.230828	-	-	0	1	0	0	0	0	0	0	0	1		ARPC1A
NM_004371	COPA	22	71	-0.430484	-0.541119	-0.241687	0.05321	0.204109	0	0	1	0	0	0	0	0	0	1		ARF4
NM_015355	SUZ12	4	6	-0.406923	-0.535004	-0.098286	-0.268608	0.205463	0	0	1	0	0	0	0	0	0	1		ATP6V0C
NM_005898	CAPRIN1	10	53	-0.405767	-0.493463	-0.361988	-0.338305	0.20631	1	0	1	0	0	1	0	0	0	2		ABCB7
NM_024698	SLC25A22	6	18	-0.396516	-0.608459	-0.25234	-0.196999	0.204796	0	1	0	0	0	0	0	0	0	1		PPIB
NM_001694	ATP6V0C	1	8	-0.396201	-0.455357	-0.303737	0.046981	0.204083	0	0	1	0	0	0	0	0	0	1		CEBPZ
NM_001101	ACTB	10	653	-0.391523	-0.545079	-0.178175	0.006715	0.20403	0	0	1	0	0	0	0	0	0	1		LETM1
NM_000942	PPIB	14	213	-0.387554	-0.432574	-0.328049	-0.276164	0.205545	1	0	0	0	0	0	0	0	0	1		YWHAZ
NM_021964	ZNF148	1	2	-0.386026	-0.435698	-0.336354	-0.21027	0.205487	0	1	1	0	0	0	0	0	0	2		ZNF281
NM_033133	CNP	8	15	-0.385569	-0.609397	-0.276762	-0.235488	0.205128	0	0	1	0	1	0	0	0	0	1		BET1
NM_006750	SNTB2	1	5	-0.383752	-0.486413	-0.366334	0.200106	0.204908	1	0	1	0	0	0	0	0	0	2		ARCN1
NM_005177	ATP6V0A1	2	2	-0.375645	-0.815169	0.06388	-0.486906	0.208758	0	1	0	0	1	0	0	0	0	1		RAP1A
NM_001012991	LOC400506	3	5	-0.365498	-0.708521	-0.221735	-0.482073	0.208672	0	1	0	0	0	0	0	0	0	1
NM_001969	EIF5	2	4	-0.353755	-0.578825	-0.170304	0.157605	0.204787	1	0	0	0	0	0	1	0	0	1
NM_001039802	CDC42	3	15	-0.348521	-0.506173	-0.318009	-0.098898	0.204215	1	0	0	0	0	0	0	0	0	1
NM_014376	CYFIP2	3	3	-0.344207	-1.41787	0.240528	0.004699	0.214058	0	1	0	0	0	0	0	0	0	1
NM_001412	EIF1AX	1	2	-0.343499	-0.552555	-0.134443	0.45087	0.208202	1	0	0	0	0	0	0	0	0	1
NM_145690	YWHAZ	5	23	-0.333488	-0.451829	-0.094547	0.024056	0.204043	1	0	0	0	0	0	0	0	0	1
NM_013260	SAP30BP	2	4	-0.332205	-0.38528	-0.25756	-0.197993	0.204818	0	0	1	0	0	0	0	0	0	1
NM_199440	HSPD1	28	189	-0.329832	-0.429199	-0.268296	-0.142319	0.204423	0	1	0	0	0	1	0	0	0	1
NM_018090	NECAP2	2	2	-0.327797	-0.646567	-0.009026	-0.475781	0.208788	0	1	0	0	0	0	0	0	0	1
NM_004645	COIL	10	27	-0.326258	-0.36204	-0.193784	-	-	0	1	0	0	0	0	0	0	0	1
NM_002827	PTPN1	7	19	-0.317183	-0.459073	-0.201577	0.044269	0.204089	1	0	1	0	0	0	0	0	0	2
NM_001889	CRYZ	5	5	-0.310885	-1.27689	0.233715	-0.176585	0.204643	0	0	1	0	0	1	0	0	0	1
NM_006135	CAPZA1	10	57	-0.307349	-0.437773	-0.207303	0.343758	0.206473	0	1	0	0	0	0	0	0	0	1
NM_001015508	PURG	1	4	-0.293179	-0.484153	-0.242887	0.030948	0.243129	0	1	0	0	0	0	0	1	0	1
NM_007189	ABCF2	10	28	-0.287333	-0.381555	-0.125536	0.049026	0.204169	0	0	1	0	0	0	0	0	0	1
NM_004299	ABCB7	4	15	-0.286003	-0.389448	-0.111868	0.114178	0.204316	0	1	0	0	0	0	0	0	0	1
NM_016530	RAB8B	3	3	-0.282941	-0.662781	-0.177724	0.106391	0.204309	0	1	0	0	0	0	0	0	0	1
NM_005433	YES1	1	5	-0.27754	-0.507677	-0.090801	0.19026	0.204795	0	0	1	0	0	0	0	0	0	1
NM_006371	CRTAP	3	4	-0.274589	-0.565343	-0.223244	-0.105033	0.204254	0	1	1	0	0	0	0	0	0	2
NM_014613	UBXD8	9	28	-0.274403	-0.358643	-0.213586	0.215245	0.205067	0	1	0	0	0	0	0	0	0	1
NM_006145	DNAJB1	5	13	-0.27281	-0.381709	-0.090971	-0.12377	0.204328	0	0	1	2	0	0	0	0	0	1
NM_021629	GNB4	1	2	-0.267787	-0.356267	-0.179307	0.079957	0.204178	0	1	0	0	0	0	0	0	0	1
NM_031991	PTBP1	14	199	-0.264082	-0.352617	-0.185129	0.018336	0.204059	0	1	1	0	0	0	0	0	0	2
NM_004396	DDX5	31	299	-0.260049	-0.350882	-0.07374	-0.303139	0.205858	0	1	0	0	0	0	0	0	0	1
NM_020119	ZC3HAV1	3	4	-0.257431	-2.0881	0.03566	-0.074804	0.204135	0	1	0	0	0	0	0	0	0	1
NM_001358	DHX15	32	219	-0.255363	-0.306204	-0.167477	-0.474198	0.208515	0	1	0	0	0	1	0	0	0	1
NM_033360	KRAS	1	3	-0.254112	-0.343872	-0.028067	-0.034666	0.204152	1	0	0	0	0	0	0	0	0	1
NM_001033028	CYFIP1	5	7	-0.254081	-0.41123	0.020652	0.02465	0.204047	0	0	1	0	0	0	0	0	0	1
NM_003262	TLOC1	4	14	-0.251573	-0.350954	0.047646	-0.214842	0.205002	1	0	0	0	0	0	0	0	0	1
NM_001233	CAV2	3	18	-0.249533	-0.34967	-0.101837	-0.202405	0.204881	0	1	0	0	0	0	0	0	0	1
NM_182914	SYNE2	48	88	-0.249461	-0.353087	-0.087954	-0.308881	0.212361	1	0	0	0	2	3	0	0	0	1
NM_004808	NMT2	3	5	-0.2441	-0.503953	-0.231555	0.381258	0.207102	0	0	1	0	0	0	0	0	0	1
NM_024656	GLT25D1	20	90	-0.233115	-0.334261	-0.128056	-0.24898	0.20527	0	0	1	0	0	0	0	0	0	1
NM_000402	G6PD	8	13	-0.229794	-0.41651	-0.068135	-0.643159	0.212286	0	3	0	0	0	0	0	0	0	3
NM_018198	DNAJC11	7	19	-0.229505	-0.386728	-0.088447	-	-	0	0	1	0	0	0	0	0	0	1
NM_016284	CNOT1	2	5	-0.227772	-0.300791	-0.006639	-0.109034	0.20459	0	1	0	2	1	2	0	0	0	1
NM_001080412	ZBTB38	5	9	-0.223321	-0.479966	0.018349	-0.045514	0.204598	0	1	1	0	0	0	0	1	0	2
NM_199487	UQCC	4	16	-0.222969	-0.371453	-0.05142	-0.004369	0.204038	0	1	0	0	0	0	0	0	0	1
NM_005370	RAB8A	4	32	-0.222603	-0.331273	-0.068117	-0.232056	0.205116	0	0	1	0	0	0	0	0	0	1
NM_013336	SEC61A1	3	27	-0.219164	-0.32203	-0.112654	-0.49897	0.209006	0	0	1	0	0	0	0	0	0	1
NM_004094	EIF2S1	14	85	-0.217998	-0.29566	-0.033214	-0.07856	0.204195	0	0	1	0	0	0	0	0	0	1
NM_005868	BET1	1	4	-0.217413	-0.349015	-0.144706	-0.247831	0.205264	0	1	0	0	0	0	0	0	0	1
NM_032121	MAGT1	6	29	-0.214696	-0.279352	-0.129381	-	-	0	0	1	0	0	0	0	0	0	1
NM_004587	RRBP1	27	159	-0.213404	-0.348604	-0.072172	-	-	0	1	0	0	0	0	0	0	0	1
NM_015646	RAP1B	8	52	-0.211549	-0.285254	-0.122509	-0.175861	0.204636	0	0	1	0	0	0	0	0	0	1
NM_004335	BST2	3	23	-0.207819	-0.352508	-0.090081	-0.255436	0.205324	0	1	0	0	0	0	0	0	0	1
NM_016040	TMED5	4	14	-0.202257	-0.736394	-0.037994	0.104318	0.204279	0	1	0	0	0	0	0	0	0	1
NM_002812	PSMD8	3	3	-0.199798	-0.211619	0.00604	-0.234433	0.205118	0	1	0	0	0	0	0	0	0	1
NM_001008406	BCAP29	1	2	-0.197635	-0.298889	-0.09638	-	-	0	0	1	0	0	0	0	0	0	1
NM_001037165	FOXK1	3	4	-0.197276	-0.379071	-0.023372	0.015201	0.206579	0	1	0	0	0	1	0	0	0	1
NM_005402	RALA	2	20	-0.196137	-0.219124	-0.147363	0.253842	0.205378	0	0	1	0	0	0	0	0	0	1
NM_001010935	RAP1A	2	12	-0.194881	-0.268801	-0.150029	-0.017574	0.204033	0	0	1	0	0	0	0	0	0	1
NM_007146	VEZF1	2	2	-0.188636	-0.269866	-0.107407	-0.482206	0.208678	0	1	0	0	0	0	0	0	0	1
NM_003144	SSR1	4	46	-0.187036	-0.308268	-0.112097	-0.368834	0.206765	0	1	0	0	0	0	0	0	0	1
NM_004859	CLTC	53	319	-0.186611	-0.266531	-0.102975	-0.143374	0.204429	1	0	1	0	0	0	0	0	0	2
NM_005530	IDH3A	5	6	-0.185288	-0.280529	-0.12728	-0.278463	0.2056	1	0	0	0	0	1	0	0	0	1
NM_006268	DPF2	5	13	-0.181757	-0.279293	-0.016433	-0.0539	0.204081	0	0	1	0	0	0	0	0	0	1
NM_001031732	YTHDC1	5	8	-0.180757	-0.345942	-0.143918	-0.286581	0.205683	1	0	0	0	0	0	0	0	0	1
NM_012482	ZNF281	1	2	-0.179605	-0.203708	-0.155502	-0.437632	0.207855	0	0	1	0	0	0	0	0	0	1
NM_021079	NMT1	6	13	-0.17709	-0.21812	-0.058057	-0.22553	0.205041	0	0	2	1	0	0	0	0	0	2
NM_016081	PALLD	2	8	-0.17679	-0.281528	0.137554	0.001954	0.204029	0	0	1	0	0	0	0	0	0	1
NM_020673	RAB22A	2	4	-0.175933	-0.47102	0.128507	-0.284574	0.206384	1	0	0	0	0	0	0	0	0	1
NM_017491	WDR1	2	2	-0.175382	-0.437424	0.08666	-0.001757	0.204029	1	0	0	0	0	0	0	0	0	1
NM_138414	CCDC101	4	7	-0.167017	-0.354589	0.021948	-0.002929	0.204367	0	1	0	0	0	0	0	0	0	1
NM_004674	ASH2L	2	4	-0.166258	-0.274022	-0.149411	-0.400377	0.207233	1	0	0	0	0	0	0	0	0	1
NM_005719	ARPC3	4	24	-0.163008	-0.276214	-0.122944	-0.03651	0.204051	0	1	0	0	0	0	0	0	0	1
NM_021241	WIZ	2	2	-0.158351	-0.21341	-0.103291	-0.348146	0.206449	0	0	1	0	0	0	0	0	0	1
NM_006826	YWHAQ	4	19	-0.152066	-0.39349	0.000792	-	-	0	1	0	0	0	0	0	0	0	1
NM_001018136	NME1-NME2	8	39	-0.151164	-0.288352	-0.042512	0.144023	0.20447	0	0	1	0	0	0	0	0	0	1
NM_033087	ALG2	1	2	-0.149277	-0.158958	-0.139595	-0.211576	0.204925	0	0	2	0	0	0	0	0	0	2
NM_181746	LASS2	2	2	-0.149031	-0.397269	0.099207	-0.309108	0.205933	0	1	0	0	0	0	0	0	0	1
NM_000691	ALDH3A1	1	2	-0.148807	-0.354528	0.056914	-	-	0	0	1	0	0	0	0	0	0	1
NM_001356	DDX3X	28	179	-0.14778	-0.262958	-0.040244	0.184185	0.204744	0	0	1	1	0	0	0	0	0	1
NM_000284	PDHA1	2	2	-0.146666	-0.219437	-0.073896	0.232481	0.205159	0	1	2	0	0	0	0	0	0	3
NM_001008660	PICALM	4	12	-0.145017	-0.551174	0.059984	-0.654031	0.212573	0	1	0	0	0	0	0	0	0	1
NM_194247	HNRPA3	11	140	-0.136208	-0.227998	-0.036508	-0.067968	0.204119	1	1	0	0	0	0	0	0	0	2
NM_001415	EIF2S3	14	51	-0.135954	-0.295809	-0.031506	-	-	0	1	0	1	0	0	0	0	0	1
NM_018243	SEPT11	17	67	-0.135877	-0.253984	-0.043445	0.116315	0.204351	0	0	1	0	0	1	0	0	0	1
NM_133452	RAVER1	12	49	-0.133557	-0.368885	0.052291	-0.30562	0.205892	0	0	1	0	0	0	0	0	0	1
NM_005652	TERF2	2	2	-0.133018	-0.333875	0.067839	0.035266	0.204597	0	1	0	0	0	0	0	0	0	1
NM_001007468	SMARCB1	9	31	-0.132124	-0.374257	-0.011456	-	-	1	0	0	0	0	0	0	0	0	1
NM_001008492	SEPT2	14	78	-0.131053	-0.222336	-0.045362	0.01084	0.204033	1	0	0	0	0	0	0	0	0	1
NM_003902	FUBP1	18	74	-0.12997	-0.242589	-0.048389	-0.11061	0.204266	1	0	0	0	0	1	0	0	0	1
NM_003299	HSP90B1	7	24	-0.124866	-0.379949	0.005252	-0.195815	0.204785	0	1	0	0	0	0	0	0	0	1
NM_203504	G3BP2	9	32	-0.123694	-0.267963	-0.072633	-0.164941	0.204602	0	0	1	0	0	0	0	0	0	1
NM_001030006	AP2B1	28	81	-0.123536	-0.2502	-0.027378	0.061959	0.204124	0	0	2	0	0	0	0	0	0	2
NM_018834	MATR3	33	352	-0.122952	-0.215034	-0.017566	-0.04212	0.20406	1	0	0	0	0	1	0	0	0	1
NM_014601	EHD2	21	75	-0.119966	-0.226818	0.008978	-0.114577	0.204282	0	0	1	0	0	0	0	0	0	1
NM_138473	SP1	1	4	-0.116394	-0.277973	0.091683	0.147726	0.204817	0	1	0	0	0	0	0	0	0	1
NM_001660	ARF4	6	38	-0.11561	-0.176714	-0.073426	-	-	0	0	1	0	0	0	0	0	0	1
NM_004927	MRPL49	3	14	-0.115428	-0.183256	0.026306	-0.227177	0.206444	0	0	1	0	0	0	0	0	0	1
NM_003800	RNGTT	2	4	-0.115335	-0.126931	0.041611	-0.056694	0.204126	0	1	0	0	0	0	0	0	0	1
NM_018247	TMEM30A	2	7	-0.114672	-0.195652	-0.065218	-0.298003	0.205819	0	0	1	0	0	0	0	0	0	1
NM_032468	ASPH	19	99	-0.113166	-0.195161	-0.026411	-0.242505	0.205195	0	1	0	0	0	0	0	0	0	1
NM_007259	VPS45	1	3	-0.112901	-0.278448	0.115828	-0.219218	0.204985	0	1	0	0	0	0	0	0	0	1
NM_006717	SPIN1	2	7	-0.112891	-0.271966	-0.077641	-0.177065	0.204651	0	0	1	0	0	0	0	0	0	1
NM_002223	ITPR2	10	28	-0.112679	-0.235528	0.016593	-0.215067	0.205684	0	0	1	0	0	1	0	0	0	1
NM_003194	TBP	2	5	-0.10652	-0.119739	0.132071	-0.084884	0.204251	1	0	0	0	0	0	0	0	0	1
NM_207662	ZC3H14	2	3	-0.105956	-0.322892	0.155715	-	-	0	0	1	0	0	0	0	0	0	1
NM_002940	ABCE1	12	45	-0.103587	-0.250995	0.108317	0.139681	0.204452	0	0	1	0	0	0	0	0	0	1
NM_019610	CCBL2	12	102	-0.1035	-0.163356	-0.017523	-0.311648	0.205966	0	0	1	0	0	1	0	0	0	1
NM_030920	ANP32E	4	16	-0.102139	-0.425549	0.120084	-0.437373	0.207848	0	0	1	0	0	0	0	0	0	1
NM_030579	CYB5B	4	24	-0.100113	-0.141019	0.039536	-	-	0	1	0	0	0	0	0	0	0	1
NM_003934	FUBP3	10	71	-0.099262	-0.230655	0.048503	-0.398158	0.207341	0	1	0	0	0	0	0	0	0	1
NM_031157	HNRNPA1	11	241	-0.099259	-0.149589	-0.025425	-	-	0	0	1	0	0	0	0	0	0	1
NM_004719	SFRS2IP	5	12	-0.095341	-0.28443	0.0591	0.243938	0.20532	1	0	0	0	0	0	0	0	0	1
NM_004124	GMFB	2	3	-0.092193	-0.333808	-0.065247	-0.15282	0.204491	0	1	0	0	0	0	0	0	0	1
NM_138357	CCDC109A	12	53	-0.087945	-0.25973	0.039384	-0.085928	0.204282	0	0	1	0	0	0	0	0	0	1
NM_032221	CHD6	2	3	-0.08293	-0.113656	-0.045188	0.085877	0.204203	0	0	1	0	2	0	0	0	0	1
NM_198066	GNPNAT1	5	18	-0.082539	-0.371535	0.031373	-0.25546	0.205338	0	0	1	0	0	0	0	0	0	1
NM_004229	MED14	2	4	-0.082499	-0.162871	0.107033	-0.019017	0.2041	0	1	0	0	2	0	0	0	0	1
NM_005381	NCL	16	169	-0.081509	-0.136304	0.046941	0.026017	0.204045	1	0	0	0	0	0	0	0	0	1
NM_003079	SMARCE1	7	24	-0.078181	-0.151378	0.003857	-0.179059	0.20466	0	0	1	0	1	0	0	0	0	1
AK057958.1	FUBP3	11	68	-0.07748	-0.208797	-0.00388	-	-	0	1	0	0	0	0	0	0	0	1
NM_024811	FLJ12529	10	46	-0.076027	-0.128256	-0.008605	-0.277708	0.205939	0	1	0	0	0	0	0	0	0	1
NM_012318	LETM1	10	35	-0.07413	-0.23886	0.055737	-0.293987	0.20576	0	0	1	0	1	0	0	0	0	1
NM_015084	MRPS27	3	15	-0.073894	-0.19497	-0.015939	-0.125525	0.204335	0	1	0	0	0	0	0	0	0	1
NM_004593	SFRS10	7	104	-0.070525	-0.120756	0.010776	-0.008398	0.204029	1	0	0	0	0	0	0	0	0	1
NM_005496	SMC4	19	50	-0.069315	-0.185879	0.049437	-0.003406	0.204028	0	0	1	0	0	0	0	0	0	1
NM_001003712	OSBPL8	8	17	-0.068473	-0.168934	0.032118	0.173469	0.20477	0	0	1	0	0	0	0	0	0	1
NM_005732	RAD50	24	86	-0.068458	-0.158607	0.054399	0.038329	0.204403	0	0	2	0	0	0	0	0	0	2
NM_015284	KIAA0467	1	2	-0.061777	-0.308149	0.184595	0.079791	0.204261	0	2	0	0	1	2	0	0	0	2
NM_145305	SLC25A43	1	2	-0.059085	-0.14745	0.02928	0.03664	0.205379	0	0	1	0	0	0	0	0	0	1
NM_198976	TH1L	3	7	-0.056998	-0.279186	0.212557	-0.748835	0.215114	1	0	0	0	0	0	0	0	0	1
NM_001031806	ALDH3A2	10	49	-0.055433	-0.169283	0.055958	-0.056564	0.204101	0	1	0	0	0	0	0	0	0	1
NM_003096	SNRPG	2	13	-0.053234	-0.091743	-0.003695	0.240341	0.205236	0	0	1	0	0	0	0	0	0	1
NM_016424	CROP	10	69	-0.048649	-0.135292	0.12473	0.236102	0.20521	0	0	1	0	0	0	0	0	0	1
NM_016287	HP1BP3	19	97	-0.047911	-0.097488	0.05563	-0.120532	0.204414	0	0	1	1	0	0	0	0	0	1
NM_003072	SMARCA4	28	123	-0.047814	-0.155717	0.032785	0.208806	0.204944	1	0	0	0	0	0	0	0	0	1
NM_014660	PHF14	2	4	-0.047503	-0.185414	0.033428	0.032214	0.204056	0	0	1	0	0	0	0	0	0	1
NM_182976	ZNF326	6	34	-0.044524	-0.213374	0.034094	-0.031949	0.204047	0	0	1	0	0	0	0	0	0	1
NM_006294	UQCRB	8	31	-0.042866	-0.082506	0.048659	0.136427	0.204428	0	1	0	0	0	0	0	0	0	1
NM_198040	PHC2	1	3	-0.041812	-0.224282	-0.041376	-0.256461	0.206078	0	1	0	0	0	0	0	0	0	1
NM_003017	SFRS3	7	84	-0.041261	-0.066461	0.044326	-0.186939	0.204717	0	1	0	0	0	0	0	0	0	1
NM_007214	SEC63	14	57	-0.040633	-0.173212	0.033005	-0.167274	0.204579	1	0	0	0	0	0	0	0	0	1
NM_017882	CLN6	2	7	-0.03773	-0.256018	0.048349	-0.078926	0.204173	0	0	1	0	0	0	0	0	0	1
NM_002945	RPA1	12	38	-0.037557	-0.214965	0.024062	-	-	0	1	0	0	0	0	0	0	0	1
NM_022497	MRPS25	5	14	-0.036879	-0.202264	0.087452	0.032222	0.204054	0	0	1	0	0	0	0	0	0	1
NM_002417	MKI67	40	139	-0.030005	-0.125579	0.077357	0.139525	0.20459	0	1	0	0	0	0	0	0	0	1
NM_080797	DIDO1	8	18	-0.029721	-0.157466	0.309005	0.312265	0.207526	0	0	1	0	0	0	0	0	0	1
NM_005760	CEBPZ	28	113	-0.024872	-0.12924	0.100001	-0.063712	0.204105	1	0	0	0	0	0	0	0	0	1
NM_016360	CCDC44	1	2	-0.024216	-0.039688	-0.008743	0.12904	0.2044	0	0	1	0	0	0	0	0	0	1
NM_018170	P15RS	5	12	-0.023365	-0.114451	0.068045	-0.140063	0.20443	0	0	1	0	0	0	0	0	0	1
NM_001079521	KTN1	62	272	-0.023301	-0.141823	0.072873	-0.214733	0.20494	0	1	0	0	0	0	0	0	0	1
NM_014763	MRPL19	9	53	-0.022535	-0.158267	0.060826	-0.54299	0.209903	0	0	1	1	0	0	0	0	0	1
NM_022491	SUDS3	1	2	-0.021614	-0.061805	0.018577	-0.130719	0.204408	0	0	1	0	0	0	0	0	0	1
NM_003074	SMARCC1	22	73	-0.019064	-0.141995	0.070903	0.136388	0.204703	1	0	2	0	0	1	0	0	0	3
NM_001024688	NBN	13	24	-0.019018	-0.263776	0.305817	-0.244985	0.205275	0	0	1	0	0	0	0	0	0	1
NM_003094	SNRPE	3	52	-0.018327	-0.097653	0.01955	-	-	0	0	1	0	0	0	0	0	0	1
NM_005066	SFPQ	24	296	-0.016749	-0.090086	0.091994	-	-	0	0	1	0	0	0	0	0	0	1
NM_000108	DLD	12	48	-0.015131	-0.083499	0.105685	0.230048	0.205136	0	1	0	0	0	0	0	0	0	1
NM_014771	RNF40	9	24	-0.014748	-0.101581	0.130927	-0.348889	0.206614	0	0	1	0	0	0	0	0	0	1
NM_018184	ARL8B	7	15	-0.013274	-0.094814	0.297792	-0.093973	0.204204	0	0	1	0	0	0	0	0	0	1
NM_014762	DHCR24	2	7	-0.011161	-0.095111	0.105686	-0.142989	0.205732	0	0	2	0	1	0	0	0	0	2
NM_000075	CDK4	1	10	-0.010131	-0.052524	0.018374	-0.561851	0.210315	0	1	0	0	0	0	0	0	0	1
NM_023107	FGFR1	1	10	-0.010131	-0.052524	0.018374	0.352418	0.213728	1	0	0	0	0	0	0	0	0	1
NM_007292	ACOX1	3	8	-0.008976	-0.180595	0.118765	0.045163	0.204184	0	1	0	0	0	0	0	0	0	1
NM_005034	POLR2K	1	2	-0.008388	-0.088112	0.071337	-0.167394	0.204584	1	0	0	0	0	0	0	0	0	1
NM_014905	GLS	3	15	-0.007641	-0.06101	0.295435	0.320594	0.20617	0	0	1	0	0	0	0	0	0	1
NM_018122	DARS2	2	3	-0.005417	-0.445393	0.100657	0.110754	0.204318	0	0	1	0	0	0	0	0	0	1
NM_007007	CPSF6	10	54	-0.005311	-0.057163	0.037764	0.418813	0.20887	0	1	1	0	0	0	0	0	0	2
NM_003590	CUL3	2	3	-0.005026	-0.005402	0.175539	0.086599	0.204443	0	0	1	0	0	0	0	0	0	1

## Sheet: Baek mir124
Proteins downregulated and with 3'UTR seed region binding site
From Baek et al 2008
										3'UTR			ORF			5'UTR
Reference cDNA sequence ID	Gene symbol	Unique peptides quantified	Independent measurements	Protein (log2 FC)	0.25 fraction	0.75 fraction	mRNA	Error	8mer	7m8	7A1	8mer	7m8	7A1	8mer	7m8	7A1	sum3'UTR		overlap with tgtscan list
NM_001084	PLOD3	6	7	-3.48042	-5.18636	-2.74535	-1.83317	0.262954	0	1	0	0	0	0	0	0	0	1		ACTN4
NM_006289	TLN1	7	9	-3.04998	-3.79712	-2.00262	-1.75966	0.259858	0	1	0	0	1	0	0	0	0	1		ANXA5
NM_206855	QKI	5	11	-2.80031	-3.06405	-2.55104	-2.65249	0.328357	1	1	2	0	0	0	0	0	0	4		CAV1
NM_004099	STOM	9	30	-2.39247	-3.19201	-2.07371	-1.26935	0.233536	1	0	0	0	0	0	0	0	0	1		CBFB
NM_133452	RAVER1	14	51	-2.34293	-2.5828	-2.08227	0.041708	0.204133	0	1	1	0	0	0	0	0	0	2		COL12A1
NM_015493	KANK2	2	2	-2.33038	-2.35317	-2.30759	0.031929	0.204104	0	1	0	0	0	0	0	0	0	1		CREB1
NM_018719	CDCA7L	3	5	-2.12101	-2.62642	-1.33946	-	-	1	0	0	0	0	0	0	0	0	1		DDX3X
NM_021961	TEAD1	3	5	-1.90733	-2.51246	-1.08866	-1.54564	0.246978	1	1	1	0	0	0	0	0	0	3		DDX6
NM_138473	SP1	2	2	-1.76994	-1.77266	-1.76721	-0.112704	0.204581	0	1	2	0	1	0	0	0	0	3		DNM2
NM_001753	CAV1	3	4	-1.76127	-2.01779	-1.5615	-1.41204	0.240215	0	1	1	0	0	0	0	0	0	2		ENAH
NM_005596	NFIB	3	4	-1.65906	-2.7001	-1.33118	-1.04614	0.224308	0	1	1	0	0	0	0	0	0	2		EZH2
NM_024656	GLT25D1	13	42	-1.60094	-1.72249	-1.43856	-0.678948	0.212501	0	1	0	0	0	0	0	0	0	1		FMR1
NM_001005360	DNM2	4	5	-1.5856	-1.87679	-1.45031	-1.42236	0.240851	0	1	0	0	0	0	0	0	0	1		GMFB
NM_001113491	SEPT9	3	4	-1.48471	-1.94583	-1.26423	-1.85809	0.264425	0	1	0	0	0	0	0	0	0	1		GNA13
NM_024894	NOL10	2	2	-1.32906	-1.41894	-1.23919	-0.102559	0.20471	0	1	0	0	1	0	0	0	0	1		GNAI2
NM_004370	COL12A1	6	12	-1.23503	-1.37599	-0.99874	-0.06981	0.20407	0	2	2	0	0	1	0	0	0	4		GNAI3
NM_003223	TFAP4	4	8	-1.22861	-1.40138	-1.02475	-0.167415	0.212819	0	1	0	0	0	0	0	0	0	1		GNAL
NM_004397	DDX6	7	18	-1.15462	-1.27561	-0.944748	-0.270282	0.215593	1	0	0	0	0	0	0	0	0	1		GRSF1
NM_005754	G3BP1	13	69	-1.13531	-1.32144	-1.02724	-0.768272	0.214922	0	1	1	0	0	0	0	0	0	2		HADHA
NM_001013438	FXR1	13	35	-1.13057	-1.33369	-0.88331	-	-	0	1	0	0	0	0	0	0	0	1		HMG2L1
NM_003600	AURKA	2	2	-1.11632	-1.29702	-0.935612	-0.403408	0.20687	1	0	0	0	0	0	0	0	0	1		KPNA4
NM_033551	LARP1	2	2	-1.08869	-1.3744	-0.802975	-0.558558	0.209679	0	0	1	0	1	1	0	0	0	1		LMNA
NM_021629	GNB4	3	7	-1.04104	-1.13169	-0.750564	-0.424733	0.20721	0	1	0	0	0	0	0	0	0	1		LUC7L2
NM_201380	PLEC1	11	43	-1.03486	-1.39177	-0.940733	-1.05184	0.224472	0	2	0	0	1	0	0	0	0	2		MACF1
NM_012458	TIMM13	1	3	-0.99598	-0.997505	-0.540062	-1.47683	0.243432	0	1	0	0	0	0	0	0	0	1		MAPRE1
NM_031991	PTBP1	16	301	-0.967694	-1.13405	-0.802501	-1.78856	0.260383	1	0	2	0	0	0	0	0	0	3		MYCBP	A= tgtscan
NM_004456	EZH2	2	2	-0.958862	-1.94552	0.027795	-	-	0	0	1	0	0	0	0	0	0	1		MYH10	B = Baek
NM_007027	TOPBP1	1	2	-0.951463	-1.67453	-0.2284	0.020013	0.204115	0	0	1	0	0	0	0	0	0	1		MYH9
NM_138420	AHNAK2	2	2	-0.898268	-1.1825	-0.614038	0.105118	0.204403	0	1	0	0	0	0	0	0	0	1		MYST2
NM_005720	ARPC1B	6	15	-0.897107	-0.948331	-0.759187	-1.68939	0.254723	0	1	0	0	0	0	0	0	0	1		NFIB
NM_005451	PDLIM7	18	89	-0.896464	-1.11261	-0.727965	-0.718855	0.213555	0	0	1	0	0	0	0	0	0	1		NFIX
NM_203504	G3BP2	11	44	-0.891525	-1.10899	-0.77948	-0.40183	0.20688	0	1	0	0	0	0	0	0	0	1		NUMA1
NM_002918	RFX1	6	14	-0.875515	-1.06039	-0.584212	-0.344093	0.206193	1	0	0	0	1	0	0	0	0	1		PLEC1
NM_000182	HADHA	10	22	-0.846982	-1.1524	-0.736551	-1.11903	0.22713	0	1	0	0	0	0	0	0	0	1		PLOD3
NM_003380	VIM	24	199	-0.839862	-0.943608	-0.782836	-1.59299	0.249466	0	1	0	0	0	0	0	0	0	1		PPIF
NM_016224	SNX9	3	5	-0.823514	-1.0962	-0.481352	-0.372572	0.206688	1	0	0	0	0	0	0	0	0	1		PTBP1
NM_001154	ANXA5	1	2	-0.789298	-0.929656	-0.64894	-1.50009	0.244613	0	0	1	0	0	0	0	0	0	1		PTBP2
NM_002501	NFIX	2	8	-0.785922	-1.19785	-0.352408	-0.878188	0.218379	1	1	1	0	0	0	0	0	0	3		QKI
NM_005156	ROD1	4	31	-0.782874	-0.81695	-0.535075	-0.399268	0.207119	1	1	0	0	0	0	0	0	0	2		RAI14
NM_032778	MINA	2	2	-0.782139	-0.803794	-0.760484	-0.530149	0.209137	2	0	0	0	0	0	0	0	0	2		RAVER1
NM_003111	SP3	3	8	-0.750727	-1.23056	-0.098272	0.454577	0.20876	0	0	1	0	0	0	0	0	0	1		RFX1
NM_001080450	KIAA1553	1	2	-0.749985	-1.14308	-0.356887	-0.158828	0.204401	0	0	1	0	1	0	0	0	0	1		ROD1
NM_005082	TRIM25	4	6	-0.742961	-1.44232	-0.359278	0.088176	0.204429	1	0	0	0	0	1	0	0	0	1		SDAD1
NM_025074	FRAS1	1	2	-0.726006	-0.726836	-0.725177	0.172834	0.204867	0	1	1	0	3	0	0	0	0	2		SFRS12
NM_024329	EFHD2	4	7	-0.676477	-0.860429	-0.660561	-0.718129	0.213525	0	0	1	0	0	0	0	0	0	1		SP1
NM_006717	SPIN1	2	2	-0.614914	-0.685929	-0.543899	-0.331643	0.205894	0	1	0	0	0	0	0	0	0	1		SP3
NM_005729	PPIF	4	10	-0.604053	-0.803337	-0.5736	-1.52751	0.246024	0	1	1	0	0	0	0	0	0	2		TEAD1
NM_001037283	EIF3B	9	17	-0.603011	-0.688976	-0.397627	-1.02811	0.223564	0	1	0	1	0	0	0	0	0	1		TFAP4
NM_002526	NT5E	5	9	-0.598641	-0.789727	-0.424138	-0.40274	0.206877	0	1	0	0	0	0	0	0	0	1		TLN1
NM_014988	LIMCH1	2	2	-0.594892	-0.79902	-0.390764	-1.50009	0.244613	1	0	1	0	1	0	0	0	0	2		TOX
NM_001356	DDX3X	27	102	-0.575989	-0.682566	-0.504993	-0.21887	0.204762	0	2	0	0	0	0	0	0	0	2		VIM
NM_004719	SFRS2IP	5	12	-0.563232	-1.26379	-0.499822	-0.163564	0.204451	0	1	0	0	0	0	0	0	0	1		WTAP
NM_007189	ABCF2	6	10	-0.527556	-0.631062	-0.361491	-0.142807	0.204356	0	0	1	0	0	0	0	0	0	1		XPO5
NM_001098477	GRSF1	4	6	-0.525483	-0.826842	-0.513511	-0.341894	0.206016	0	1	0	0	0	2	0	0	0	1		ZNF148
NM_001008493	ENAH	1	4	-0.505113	-0.597788	-0.445027	0.013871	0.204241	0	2	0	0	0	1	0	0	0	2
NM_001001392	CD44	6	51	-0.487347	-0.658193	-0.372808	-0.026214	0.204028	0	1	0	0	0	0	0	0	0	1
NM_014945	ABLIM3	1	2	-0.481683	-0.620285	-0.343082	-0.310196	0.20564	0	0	1	0	0	0	0	0	0	1
NM_007010	DDX52	14	42	-0.456479	-0.625086	-0.240342	0.084774	0.204301	0	1	1	0	0	0	0	0	0	2
NM_006371	CRTAP	3	6	-0.452442	-1.32946	-0.29381	-0.153168	0.204363	0	1	1	0	0	0	0	0	0	2
NM_018115	SDAD1	1	3	-0.450896	-0.551291	-0.449181	-0.145564	0.204326	0	0	1	0	0	0	0	0	0	1
NM_021190	PTBP2	9	48	-0.448594	-0.641584	5.19246	2.14274	0.285935	1	1	0	0	0	0	0	0	0	2
NM_000611	CD59	4	42	-0.440451	-0.67863	-0.340052	-1.29879	0.23494	0	1	1	0	0	0	0	0	0	2
NM_004124	GMFB	2	4	-0.428499	-0.447468	-0.310321	0.099908	0.204377	0	1	0	0	0	0	0	0	0	1
NM_144993	MGC22014	3	5	-0.427801	-0.487151	-0.196797	0.48608	0.211966	0	2	0	0	0	0	0	0	0	2
NM_018715	RCC2	18	88	-0.425987	-0.505813	-0.346866	-0.799384	0.215836	0	1	0	0	0	0	0	0	0	1
NM_012090	MACF1	21	34	-0.41746	-0.636541	-0.188021	-0.398701	0.206813	0	0	1	0	0	1	0	0	0	1
NM_018243	SEPT11	4	9	-0.414817	-0.59232	-0.36576	0.366021	0.207219	0	0	1	0	0	0	0	0	0	1
NM_017734	PALMD	3	4	-0.412013	-0.850952	-0.355306	-0.06261	0.204117	0	0	1	0	0	0	0	0	0	1
NM_170707	LMNA	47	841	-0.387906	-0.533786	-0.24737	-0.750878	0.214425	0	0	1	0	0	0	0	0	0	1
NM_006496	GNAI3	5	23	-0.373789	-0.638879	-0.322596	-0.045899	0.204035	0	2	0	0	0	0	0	0	0	2
NM_017755	NSUN2	1	5	-0.361354	-0.588178	-0.30722	-0.807254	0.21607	0	1	0	0	0	1	0	0	0	1
NM_001002926	TWISTNB	11	21	-0.356999	-0.560486	-0.307248	0.229498	0.205404	0	0	1	0	0	0	0	0	0	1
NM_007158	CSDE1	10	20	-0.351443	-0.516206	-0.249207	-0.290513	0.205418	0	0	1	0	0	0	0	0	0	1
NM_016101	NIP7	8	27	-0.338482	-0.510334	-0.264045	-0.696573	0.212949	0	1	0	0	0	0	0	0	0	1
NM_001755	CBFB	5	11	-0.332089	-0.579357	-0.10133	0.345773	0.206885	0	0	2	0	0	0	0	0	0	2
NM_002024	FMR1	2	2	-0.317743	-0.588486	-0.046999	0.188577	0.205295	0	1	0	0	1	0	0	0	0	1
NM_152857	WTAP	3	12	-0.305747	-0.504996	-0.194124	-0.609056	0.210795	0	1	0	0	0	0	0	0	0	1
NM_005792	MPHOSPH6	3	7	-0.292423	-0.363053	-0.179231	0.021104	0.204102	0	0	1	0	0	0	0	0	0	1
NM_005359	SMAD4	1	3	-0.289407	-0.688757	-0.205432	-0.047838	0.204103	0	2	1	1	0	0	0	0	0	3
NM_018061	PRPF38B	8	24	-0.285469	-0.363355	-0.145344	-0.247813	0.20502	0	1	0	0	0	0	0	0	0	1
NM_012333	MYCBP	2	3	-0.277754	-0.488287	-0.277371	0.117027	0.204467	0	0	2	0	0	0	0	0	0	2
NM_004477	FRG1	2	5	-0.272242	-0.347939	-0.236591	-	-	0	0	1	0	0	0	0	0	0	1
NM_007067	MYST2	5	8	-0.270754	-0.401964	-0.182364	-0.138249	0.204411	0	1	0	0	0	0	0	0	0	1
NM_032350	C7ORF50	4	10	-0.268148	-0.620306	-0.1418	-0.399284	0.206818	0	1	0	0	0	0	0	0	0	1
NM_002070	GNAI2	10	80	-0.26096	-0.350731	-0.13215	-0.567725	0.209936	0	1	0	0	0	0	0	0	0	1
NM_015577	RAI14	12	30	-0.251745	-0.562941	-0.052309	0.314192	0.206427	0	0	1	0	0	1	0	0	0	1
NM_017544	NKRF	10	19	-0.251366	-0.31862	0.009129	-0.026417	0.204035	0	1	0	0	0	0	0	0	0	1
NM_014729	TOX	1	3	-0.249277	-0.535767	-0.137196	0.000327	0.204151	0	0	1	0	0	1	0	0	0	1
NM_019067	GNL3L	1	4	-0.247141	-0.299596	-0.193955	0.301137	0.206251	0	0	2	0	0	0	0	0	0	2
NM_006546	IGF2BP1	9	32	-0.245025	-0.457329	-0.163722	0.137951	0.20461	0	1	1	0	0	0	0	0	0	2
NM_016505	ZCCHC17	2	2	-0.244194	-0.40835	-0.080039	-0.008277	0.204039	0	1	0	0	0	0	0	0	0	1
NM_002444	MSN	15	73	-0.241421	-0.338623	-0.130853	-0.537336	0.212309	0	1	1	0	0	0	0	0	0	2
NM_001987	ETV6	1	2	-0.239103	-0.432221	-0.045984	0.118138	0.211502	0	0	1	0	0	0	0	0	0	1
NM_031216	SEH1L	9	36	-0.236892	-0.436132	-0.089589	-0.016431	0.204033	0	0	1	0	0	0	0	0	0	1
NM_022787	NMNAT1	2	2	-0.232921	-0.248836	-0.217006	-0.593121	0.211237	1	1	0	0	0	0	0	0	0	2
NM_004924	ACTN4	41	638	-0.216316	-0.311064	-0.143878	-0.392013	0.2067	0	1	0	0	0	0	0	0	0	1
NM_003799	RNMT	7	12	-0.213828	-0.279995	-0.071968	-0.064138	0.204361	0	1	2	0	0	0	0	0	0	3
NM_016507	CRKRS	13	22	-0.20948	-0.444196	0.037311	0.496491	0.2097	0	0	1	0	1	0	0	0	0	1
NM_014285	EXOSC2	11	69	-0.208049	-0.316141	-0.154383	-0.130509	0.20425	0	0	1	0	0	0	0	0	0	1
NM_004819	SYMPK	31	108	-0.204376	-0.363785	-0.055976	-0.304724	0.205584	0	0	1	0	0	0	0	0	0	1
NM_006457	PDLIM5	7	21	-0.203097	-0.404112	-0.101932	-0.34971	0.206137	0	0	3	0	0	0	0	0	0	3
NM_005964	MYH10	8	18	-0.19772	-0.454312	-0.022926	-0.27552	0.205377	1	0	0	1	0	0	0	0	0	1
NM_018048	MAGOHB	8	45	-0.195602	-0.321522	-0.070672	-0.271012	0.207009	0	1	0	0	0	0	0	0	0	1
NM_203346	HDLBP	3	4	-0.195149	-0.3595	-0.002603	-0.110027	0.204162	0	0	1	0	0	0	0	0	0	1
NM_006925	SFRS5	2	2	-0.192076	-0.387016	0.002864	-0.513119	0.20876	0	0	1	0	0	0	0	0	0	1
NM_005772	RCL1	4	9	-0.191188	-0.306466	0.205776	-	-	0	1	1	0	0	0	0	0	0	2
NM_000366	TPM1	3	5	-0.189704	-0.197166	0.261469	-0.85797	0.217645	0	0	1	0	0	0	0	0	0	1
NM_004501	HNRNPU	2	14	-0.189455	-0.345911	-0.10482	0.026367	0.204093	0	2	0	0	0	0	0	0	0	2
NM_020699	GATAD2B	15	54	-0.188304	-0.286687	-0.128529	-0.318113	0.207825	0	1	0	0	0	0	0	0	0	1
NM_007146	VEZF1	3	12	-0.181341	-0.388182	0.158389	-0.126247	0.204228	0	1	0	0	0	0	0	0	0	1
NM_006185	NUMA1	104	741	-0.17508	-0.298025	-0.094192	-0.341767	0.206238	0	1	0	1	1	0	0	0	0	1
NM_022899	ACTR8	2	2	-0.169853	-0.362041	0.022335	0.058774	0.204217	0	1	0	0	0	0	0	0	0	1
NM_018225	SMU1	19	115	-0.164977	-0.22922	-0.063393	-	-	0	1	1	0	0	0	0	0	0	2
NM_001798	CDK2	4	5	-0.155429	-0.343128	-0.021629	-0.794434	0.215969	0	0	1	0	0	0	0	0	0	1
NM_020750	XPO5	1	3	-0.155154	-0.15592	0.104072	-0.119918	0.204244	0	1	0	0	0	0	0	0	0	1
NM_012325	MAPRE1	6	8	-0.154609	-0.238819	0.328767	-0.179432	0.20449	0	0	1	0	0	0	0	0	0	1
NM_002473	MYH9	80	508	-0.15292	-0.285008	0.011623	-1.55028	0.247209	1	0	0	0	1	0	0	0	0	1
AK128363.1	KCD12_HUMAN	5	10	-0.149913	-0.335475	-0.027909	-0.721755	0.213631	0	0	1	0	0	0	0	0	0	1
NM_000983	RPL22	3	27	-0.142625	-0.282148	-0.062388	-0.235757	0.2049	0	1	0	0	1	0	0	0	0	1
NM_182978	GNAL	2	14	-0.135204	-0.314235	-0.08574	0.158683	0.207718	0	1	0	0	0	0	0	0	0	1
NM_006572	GNA13	1	19	-0.135176	-0.247504	0.021636	-0.134875	0.204317	0	0	2	0	0	0	0	0	0	2
NM_000991	RPL28	4	7	-0.135153	-0.389951	0.020359	0.41363	0.207999	0	1	1	0	0	0	0	0	0	2
NM_004094	EIF2S1	17	96	-0.134929	-0.244979	-0.042249	-0.23997	0.204989	0	1	0	0	0	0	0	0	0	1
NM_139168	SFRS12	3	11	-0.134574	-0.327505	-0.060809	-0.232212	0.204873	0	1	1	0	0	0	0	0	0	2
NM_002268	KPNA4	6	18	-0.133055	-0.306238	-0.048151	-0.1171	0.2042	0	1	0	0	0	0	0	0	0	1
NM_004593	SFRS10	4	32	-0.132985	-0.2495	-0.014744	-0.492977	0.208378	0	0	1	0	0	0	0	0	0	1
NM_001005782	SUMO1	3	17	-0.119765	-0.168705	-0.059061	-	-	0	1	0	0	0	0	0	0	0	1
NM_058243	BRD4	8	13	-0.10726	-0.264616	-0.019724	-0.035488	0.205226	0	0	1	0	0	0	0	0	0	1
NM_001618	PARP1	57	666	-0.106162	-0.205804	0.062365	-	-	0	0	1	0	1	0	0	0	0	1
NM_000122	ERCC3	7	12	-0.100528	-0.377673	0.105003	0.093054	0.204363	0	1	0	0	0	0	0	0	0	1
NM_001081559	CPSF4	5	12	-0.08969	-0.303519	0.016687	-0.57569	0.210049	0	0	1	0	0	0	0	0	0	1
NM_021964	ZNF148	5	11	-0.082921	-0.309634	0.059577	-0.227037	0.20535	0	0	1	0	0	0	0	0	0	1
NM_001003681	HMG2L1	1	3	-0.081853	-0.131922	0.305414	0.248733	0.205612	0	0	2	0	0	0	0	0	0	2
NM_001025	RPS23	2	5	-0.080243	-0.211772	-0.065299	-	-	0	1	0	0	0	0	0	0	0	1
NM_007043	KRR1	2	6	-0.070931	-0.231143	0.305886	0.043832	0.204318	0	0	1	0	0	0	0	0	0	1
NM_013943	CLIC4	10	18	-0.060859	-0.356616	0.153491	-0.064384	0.204054	0	0	1	0	0	0	0	0	0	1
NM_000075	CDK4	1	12	-0.056552	-0.147028	0.078345	-1.57634	0.248581	0	0	1	0	0	0	0	0	0	1
NM_003074	SMARCC1	25	111	-0.055894	-0.206396	0.105144	-0.288194	0.205996	0	1	1	0	0	0	0	0	0	2
NM_022037	TIA1	2	4	-0.051129	-0.532299	0.160196	-0.168721	0.204441	0	0	1	0	0	0	0	0	0	1
NM_012087	GTF3C5	17	54	-0.047182	-0.156405	0.078096	-0.567747	0.209876	0	1	0	0	0	0	0	0	0	1
NM_134442	CREB1	2	4	-0.041755	-0.239269	0.12958	0.271895	0.205956	0	0	1	0	0	0	0	0	0	1
NM_016019	LUC7L2	9	26	-0.040084	-0.192162	0.257921	-0.205047	0.204662	1	0	0	0	0	0	0	0	0	1
NM_001005409	SF3A1	26	155	-0.036557	-0.219558	0.064986	-0.018284	0.204031	0	1	0	0	0	0	0	0	0	1
NM_003094	SNRPE	3	67	-0.034577	-0.051255	0.051574	-	-	0	1	1	0	0	0	0	0	0	2
NM_014233	UBTF	21	64	-0.031616	-0.115094	0.098595	-0.13283	0.204359	0	1	0	0	0	0	0	0	0	1
NM_014611	MDN1	152	505	-0.02558	-0.15808	0.073489	-	-	0	1	0	0	0	1	0	0	0	1
NM_175610	TJP1	12	19	-0.02395	-0.18904	0.198918	0.504265	0.209769	0	0	1	0	0	0	0	0	0	1
NM_194278	C14ORF43	7	12	-0.020324	-0.125198	0.068271	-0.033659	0.204081	0	1	0	0	0	0	0	0	0	1
NM_024007	EBF1	1	2	-0.018967	-0.067486	0.029552	-0.40106	0.209363	0	0	1	0	0	0	0	0	0	1
NM_014306	C22ORF28	19	90	-0.016937	-0.134041	0.072398	-0.009899	0.204036	0	0	1	0	0	0	0	0	0	1

## Sheet: Baek 181
Proteins downregulated and with 3'UTR seed region binding site
From Baek et al 2008
										3'UTR			ORF			5'UTR
Reference cDNA sequence ID	Gene symbol	Unique peptides quantified	Independent measurements	Protein	0.25 fraction	0.75 fraction	mRNA	Error	8mer	7m8	7A1	8mer	7m8	7A1	8mer	7m8	7A1	sum3'UTR		overlap with tgtscan list
NM_021629	GNB4	6	16	-1.53738	-1.70308	-1.45338	-0.275137	0.205596	1	2	2	0	0	0	0	0	0	5		SLC2A3
NM_001037165	FOXK1	3	3	-1.48503	-1.49731	-1.39081	-0.191498	0.212258	1	1	0	0	0	0	0	0	0	2		FMR1
NM_006931	SLC2A3	1	2	-1.04455	-1.1928	-0.896309	-0.630707	0.293272	2	0	0	0	0	0	0	0	0	2		MYCBP2
NM_002024	FMR1	1	2	-0.934109	-1.35569	-0.512526	-0.039586	0.205537	0	0	1	0	0	0	0	0	0	1		HMGB2
NM_014988	LIMCH1	8	15	-0.897134	-1.02266	-0.731834	-0.72066	0.214397	1	0	0	0	0	0	0	0	0	1		CDYL
NM_004282	BAG2	12	33	-0.874216	-1.08062	-0.755285	-0.374735	0.206879	1	0	0	0	0	0	0	0	0	1		LIN7C
NM_015057	MYCBP2	2	2	-0.857193	-0.85908	-0.855307	-0.10724	0.204796	0	0	1	0	1	0	0	0	0	1		TGFBI
NM_000093	COL5A1	12	24	-0.840459	-1.30046	-0.637192	-0.317644	0.20608	0	1	0	0	0	0	0	0	0	1		NFIB
NM_002129	HMGB2	7	22	-0.837102	-1.1706	-0.647361	-1.38268	0.240209	0	1	0	0	0	0	0	0	0	1		DEK
NM_006516	SLC2A1	2	7	-0.835914	-1.00535	-0.770588	0.217647	0.204993	0	1	0	0	0	0	0	0	0	1		DNAJA3
NM_170751	CDYL	1	2	-0.828351	-1.17469	-0.482014	-0.339476	0.206415	1	0	0	0	0	0	0	0	0	1		MECP2
NM_018362	LIN7C	2	3	-0.726669	-0.736451	-0.471501	-0.158339	0.204759	0	1	0	0	0	0	0	0	0	1		RBBP7
NM_033360	KRAS	1	3	-0.714405	-0.714488	-0.605992	-1.27033	0.235687	1	2	1	0	0	0	0	0	0	4		DNAJC13
NM_000358	TGFBI	6	8	-0.688962	-1.04213	-0.242041	-0.402038	0.207305	0	1	0	0	0	0	0	0	0	1		PAWR
NM_016484	PDZD11	1	3	-0.667328	-0.671751	0.083518	-	-	0	1	0	0	0	0	0	0	0	1		NR2C2
NM_015030	FRYL	1	2	-0.62185	-0.752106	-0.491595	-0.759411	0.330112	0	0	2	0	2	1	0	0	0	2		MYH10
NM_001723	DST	26	53	-0.599336	-0.751249	-0.425107	-0.219307	0.209354	0	0	1	0	2	0	0	0	0	1		MAP1B
NM_016081	PALLD	3	4	-0.594023	-1.18822	-0.418854	-0.473644	0.208564	0	1	0	0	0	0	0	0	0	1		UBP1
NM_001008397	LOC493869	1	2	-0.593932	-0.716882	-0.470983	-0.021606	0.20404	0	1	0	0	0	0	0	0	0	1		METAP1
NM_005596	NFIB	3	3	-0.584609	-0.598416	-0.277423	-0.572902	0.210885	1	1	0	0	0	0	0	0	0	2		ILF3
AK128363.1	KCD12_HUMAN	3	4	-0.539112	-0.59395	-0.494445	0.183723	0.204738	0	1	0	0	0	0	0	0	0	1		CREB1
NM_002907	RECQL	17	52	-0.533854	-0.653179	-0.442755	-0.369682	0.206807	0	1	0	0	0	0	0	0	0	1		MYO1C
NM_003472	DEK	19	110	-0.524356	-0.640651	-0.460301	-	-	0	1	1	0	0	0	0	0	0	2		TNPO1
NM_005147	DNAJA3	4	5	-0.522791	-2.25899	-0.285339	0.196678	0.204817	0	0	1	0	0	0	0	0	0	1		MSI2
NM_006246	PPP2R5E	2	2	-0.514465	-0.645999	-0.382932	-0.082685	0.20417	0	1	0	0	0	0	0	0	0	1		PUM1		A= tgtscan
NM_006547	IGF2BP3	11	37	-0.511176	-0.682972	-0.437504	-0.111284	0.204281	0	0	1	0	0	0	0	0	0	1		CGGBP1		B= Baek
NM_006548	IGF2BP2	1	9	-0.510605	-0.845748	-0.406188	0.409927	0.291415	1	0	1	0	0	0	0	0	0	2		BAZ2A
NM_203364	CAPRIN1	3	7	-0.510523	-0.541919	-0.305352	-1.04861	0.226775	0	2	1	0	0	0	0	0	0	3		HMGB1
NM_004992	MECP2	4	7	-0.504404	-0.589889	-0.083057	0.234793	0.205402	1	0	0	0	0	0	0	0	0	1		CCNK
NM_014190	ADD1	4	6	-0.504014	-0.616032	-0.391695	-0.271209	0.205526	0	1	0	0	0	1	0	0	0	1		G3BP2
NM_194278	C14ORF43	5	7	-0.500991	-0.763211	-0.125694	0.044981	0.204383	1	1	0	0	1	0	0	0	0	2		YWHAG
NM_004343	CALR	2	2	-0.497405	-0.514262	-0.480547	-0.196112	0.204812	0	0	1	0	0	0	0	0	0	1		DDX3X
NM_002893	RBBP7	11	49	-0.488209	-0.606518	-0.375581	-1.08402	0.226879	1	0	0	0	2	1	0	0	0	1		PPP1CB
NM_004734	DCLK1	4	9	-0.482064	-0.808175	-0.356881	-1.40488	0.244374	0	2	0	0	1	1	0	0	0	2		PHF3
NM_015268	DNAJC13	1	2	-0.4792	-0.531916	-0.426485	-0.246102	0.205276	1	0	0	0	0	0	0	0	0	1		PCNP
NM_003184	TAF2	2	2	-0.47282	-0.636203	-0.309437	-1.05456	0.227576	0	0	1	0	0	0	0	0	0	1		TEAD1
NM_014891	PDAP1	5	13	-0.464228	-0.753662	-0.419347	-0.487641	0.208836	0	1	0	0	0	0	0	0	0	1		EIF4A2
NM_005722	ACTR2	6	16	-0.462231	-0.539375	-0.326202	-0.048192	0.204084	1	0	0	0	0	0	0	0	0	1		BCLAF1
NM_002583	PAWR	7	12	-0.459682	-0.628132	-0.309439	-0.117429	0.204319	0	1	0	0	0	0	0	0	0	1		HSPA5
NM_006825	CKAP4	5	13	-0.45476	-1.09421	-0.435801	0.144675	0.204462	0	1	0	0	0	0	0	0	0	1		ZNF207
NM_003298	NR2C2	3	3	-0.443186	-1.0943	-0.2003	0.025801	0.204283	1	1	1	0	0	0	0	0	0	3		TOX
NM_147150	PALM2-AKAP2	14	30	-0.441798	-0.648957	-0.246248	-0.159371	0.204922	0	0	1	0	0	1	0	0	0	1		CCAR1
NM_018247	TMEM30A	1	4	-0.432247	-0.437468	-0.429299	0.141819	0.204508	0	1	0	0	1	0	0	0	0	1		STAG1
NM_005964	MYH10	9	19	-0.428818	-0.739112	-0.240607	-0.327818	0.206418	0	1	0	0	1	0	0	0	0	1		EED
NM_016284	CNOT1	3	5	-0.426779	-0.565151	-0.33472	-0.098366	0.20507	0	1	0	1	1	1	0	0	0	1		PSPC1
NM_014953	DIS3	3	3	-0.422312	-0.509357	-0.361333	-0.252692	0.256094	0	2	0	0	0	1	0	0	0	2		HNRPK
NM_003142	SSB	17	47	-0.415052	-0.649011	-0.280247	-1.01004	0.223986	1	0	1	0	0	0	0	0	0	2		TARDBP
NM_022779	DDX31	5	9	-0.397266	-0.498902	0.032106	-0.573704	0.210871	0	0	1	0	0	1	0	0	0	1		QKI
NM_005909	MAP1B	26	48	-0.39485	-0.648239	-0.21051	-0.129222	0.204373	1	1	0	0	0	0	0	0	0	2		RAP1B
NM_001349	DARS	1	3	-0.390726	-0.391532	-0.389164	-	-	1	0	0	0	0	0	0	0	0	1		MARCKS
NM_018388	MBNL3	3	7	-0.389267	-0.671083	-0.317169	-0.02933	0.232888	0	1	0	0	0	0	0	0	0	1
NM_005720	ARPC1B	4	7	-0.382173	-0.776024	-0.111137	-0.380024	0.206959	0	1	0	0	0	0	0	0	0	1
NM_014517	UBP1	2	3	-0.380026	-1.31454	-0.321621	-0.799381	0.216732	2	0	0	0	0	0	0	0	0	2
NM_003589	CUL4A	5	10	-0.37069	-0.502232	-0.311533	-0.054789	0.204094	0	0	1	0	0	0	0	0	0	1
NM_015143	METAP1	10	19	-0.367549	-0.504851	-0.259231	-0.642094	0.212299	1	1	0	0	0	0	0	0	0	2
NM_001031806	ALDH3A2	3	4	-0.362361	-0.457146	-0.298239	-0.048265	0.204116	0	0	1	0	0	0	0	0	0	1
NM_006409	ARPC1A	5	8	-0.354835	-0.412529	-0.213229	-	-	0	1	0	0	0	0	0	0	0	1
NM_004516	ILF3	1	2	-0.351128	-0.917346	0.21509	-0.339023	0.206378	0	0	1	0	0	0	0	0	0	1
NM_000611	CD59	5	31	-0.350622	-0.404215	-0.193779	0.018787	0.204084	1	1	0	0	0	0	0	0	0	2
NM_001018055	BRCC3	2	2	-0.35006	-0.430475	-0.269645	-	-	0	0	1	0	0	0	0	0	0	1
NM_018120	ARMC1	1	2	-0.348039	-0.449591	-0.246488	-0.048967	0.204104	0	1	0	0	0	0	0	0	0	1
NM_134442	CREB1	2	3	-0.347457	-0.683659	-0.346966	-0.383904	0.207954	0	1	0	0	0	0	0	0	0	1
NM_005082	TRIM25	2	3	-0.34706	-0.512129	-0.049794	0.23307	0.205372	0	0	1	0	0	0	0	0	0	1
NM_007006	NUDT21	7	42	-0.337618	-0.410891	-0.273382	-0.337831	0.206349	1	1	0	0	0	0	0	0	0	2
NM_005898	CAPRIN1	14	49	-0.335464	-0.429698	-0.23025	-0.065415	0.204116	0	2	0	0	0	0	0	0	0	2
NM_002524	NRAS	3	8	-0.334397	-0.45564	-0.300638	-0.140016	0.20449	0	1	0	0	0	0	0	0	0	1
NM_006404	PROCR	3	5	-0.333296	-0.361665	-0.257585	0.151144	0.204495	0	1	0	0	0	0	0	0	0	1
NM_033375	MYO1C	7	12	-0.332095	-0.537241	-0.175328	-0.235162	0.205155	0	0	1	0	0	0	0	0	0	1
NM_004645	COIL	7	8	-0.330144	-0.709754	-0.246524	-	-	0	1	0	0	0	0	0	0	0	1
NM_003128	SPTBN1	1	5	-0.324224	-0.839984	-0.048882	-0.117407	0.204503	0	1	0	0	0	0	0	0	0	1
NM_153188	TNPO1	2	2	-0.322015	-0.738962	0.094932	-0.606296	0.211417	2	4	0	0	1	0	0	0	0	6
NM_007107	SSR3	1	5	-0.320769	-0.432772	-0.315008	-0.193203	0.204879	0	0	1	0	0	0	0	0	0	1
NM_170721	MSI2	2	9	-0.319725	-0.40125	-0.314087	-0.664943	0.213081	0	1	1	0	0	2	0	0	0	2
NM_016059	PPIL1	5	20	-0.317501	-0.480447	-0.226825	-0.168934	0.204611	0	0	1	0	0	0	0	0	0	1
NM_207297	MBNL1	6	29	-0.316582	-0.463505	-0.169107	-1.01653	0.224234	0	1	0	0	0	1	0	0	0	1
NM_198595	AFAP1	3	5	-0.313827	-0.456828	-0.237394	-0.237835	0.205483	0	0	1	0	0	0	0	0	0	1
NM_000991	RPL28	9	33	-0.31013	-0.377175	-0.134545	-0.040037	0.204061	1	0	0	0	0	0	0	0	0	1
NM_033157	CALD1	22	87	-0.305017	-0.473036	-0.219904	-0.696957	0.21374	0	0	1	0	0	0	0	0	0	1
AK001768.1	EIF3M	6	25	-0.294958	-0.399468	-0.219357	-	-	0	0	1	0	0	0	0	0	0	1
NM_001020658	PUM1	2	2	-0.291385	-0.505789	-0.076982	0.072976	0.204147	1	0	0	0	1	0	0	0	0	1
NM_001008390	CGGBP1	7	14	-0.288715	-0.396538	-0.146243	0.03802	0.204065	0	1	0	0	0	0	0	0	0	1
NM_013449	BAZ2A	1	2	-0.285206	-0.586144	0.015732	-	-	0	1	0	0	1	1	0	0	0	1
NM_005915	MCM6	14	34	-0.283372	-0.385786	-0.209418	-0.330106	0.206243	0	1	0	1	0	0	0	0	0	1
NM_006885	ZFHX3	10	19	-0.281582	-0.401917	-0.101665	-0.208562	0.204918	0	1	0	0	0	0	0	0	0	1
NM_002128	HMGB1	2	4	-0.274582	-0.726866	-0.163525	-	-	0	0	1	0	0	0	0	0	0	1
NM_017632	CDKN2AIP	11	17	-0.272351	-0.504018	-0.105082	0.376963	0.207033	0	1	0	0	0	0	0	0	0	1
NM_001025930	TTLL3	3	9	-0.264437	-0.373916	-0.246017	-0.735406	0.242338	0	1	0	0	0	0	0	0	0	1
NM_004099	STOM	8	21	-0.263756	-0.353118	-0.215812	-0.187809	0.204754	0	0	1	0	0	0	0	0	0	1
NM_016224	SNX9	1	2	-0.256524	-0.430093	-0.082955	-0.144072	0.205773	0	0	1	0	0	1	0	0	0	1
NM_133335	WHSC1	1	3	-0.253429	-0.552469	-0.112181	-0.525632	0.209605	0	1	0	0	0	0	0	0	0	1
NM_033081	DIDO1	16	34	-0.25316	-0.409176	-0.114103	0.277659	0.205617	0	0	1	0	1	0	0	0	0	1
NM_003144	SSR1	3	7	-0.251903	-0.262019	-0.084461	0.014621	0.204091	0	1	0	0	0	0	0	0	0	1
NM_014736	KIAA0101	2	3	-0.251584	-0.54003	-0.159009	-0.408806	0.207416	0	0	1	0	0	0	0	0	0	1
NM_001020819	MYADM	4	10	-0.246296	-0.390596	-0.062861	0.098879	0.204995	0	1	0	0	0	0	0	0	0	1
NM_005316	GTF2H1	5	8	-0.241467	-0.406621	-0.093841	0.179962	0.204698	0	1	0	0	0	0	0	0	0	1
NM_016065	MRPS16	1	2	-0.238615	-0.400786	-0.076444	-0.201006	0.204854	1	0	0	0	0	0	0	0	0	1
NM_018989	RBM27	8	18	-0.232558	-0.282574	-0.085863	-0.039862	0.204517	0	1	1	0	0	0	0	0	0	2
NM_006936	SUMO3	2	4	-0.231708	-0.392535	-0.197007	0.033494	0.204057	0	1	0	0	0	0	0	0	0	1
NM_148894	FAM44A	45	112	-0.229688	-0.377049	-0.113169	-0.409065	0.208319	0	0	1	0	2	2	0	0	0	1
NM_003858	CCNK	3	3	-0.223004	-0.365282	0.46607	0.373023	0.213302	1	0	0	0	0	0	0	0	0	1
NM_002913	RFC1	13	29	-0.222284	-0.30827	-0.130887	-0.490312	0.208943	1	0	0	0	0	0	0	0	0	1
NM_002874	RAD23B	2	4	-0.217825	-0.362635	-0.080504	-0.000518	0.204028	0	1	0	0	0	0	0	0	0	1
NM_020193	C11ORF30	6	7	-0.216178	-0.802734	0.061759	-0.73953	0.23569	0	1	1	0	0	1	0	0	0	2
NM_003071	HLTF	1	2	-0.21594	-0.310208	-0.121671	-0.063505	0.204134	1	0	0	0	0	0	0	0	0	1
NM_012423	RPL13A	14	30	-0.21374	-0.361712	-0.164074	-	-	0	0	1	0	0	0	0	0	0	1
NM_006407	ARL6IP5	2	12	-0.209963	-0.349136	0.0229	-0.227939	0.20509	0	1	0	0	0	0	0	0	0	1
NM_006717	SPIN1	3	6	-0.208234	-0.340686	-0.126284	-0.462931	0.208389	0	2	0	0	0	0	0	0	0	2
NM_001103	ACTN2	1	14	-0.205587	-0.256693	-0.107403	-0.201409	0.502442	0	1	0	0	1	0	0	0	0	1
NM_203504	G3BP2	11	42	-0.197852	-0.282638	-0.061096	0.158214	0.204634	0	2	0	0	1	0	0	0	0	2
NM_012479	YWHAG	5	14	-0.193918	-0.263298	-0.058346	0.063579	0.204111	0	1	0	0	0	0	0	0	0	1
NM_015056	RRP1B	25	65	-0.193146	-0.356969	-0.099142	-0.127586	0.204375	0	1	0	0	0	0	0	0	0	1
NM_138369	FAM44B	2	4	-0.19019	-0.269606	-0.038816	-0.168743	0.204702	0	0	1	0	0	0	0	0	0	1
NM_006827	TMED10	2	3	-0.189686	-0.419989	0.016337	0.036144	0.204067	0	0	1	0	0	0	0	0	0	1
NM_018243	SEPT11	4	7	-0.187214	-0.201074	-0.070555	0.189369	0.2048	0	1	0	0	0	0	0	0	0	1
NM_001356	DDX3X	25	63	-0.182642	-0.32164	-0.124325	0.105836	0.204258	1	3	0	0	0	0	0	0	0	4
NM_001015508	PURG	1	2	-0.181599	-0.203634	-0.159563	0.110957	0.343164	1	0	0	0	0	1	0	0	0	1
NM_007027	TOPBP1	4	5	-0.181269	-0.351365	0.254901	-0.077796	0.204359	0	1	0	1	0	1	0	0	0	1
NM_024654	NOL9	7	21	-0.179697	-0.324128	-0.055025	-	-	0	1	0	0	0	0	0	0	0	1
NM_022118	RBM26	10	16	-0.178177	-0.280381	0.014948	-0.079593	0.204216	0	1	0	0	0	0	0	0	0	1
NM_016070	MRPS23	4	7	-0.177432	-0.549738	-0.082481	0.058722	0.204101	0	1	0	0	0	0	0	0	0	1
NM_017948	NOL8	3	7	-0.175304	-0.351299	-0.030512	-0.014999	0.206333	0	1	0	0	2	0	0	0	0	1
NM_139286	CDC26	2	2	-0.175291	-0.403144	0.052562	-	-	0	0	1	0	0	0	0	0	0	1
NM_206876	PPP1CB	7	33	-0.171539	-0.385981	-0.0637	-0.250936	0.205311	0	1	0	0	0	0	0	0	0	1
NM_080797	DIDO1	9	16	-0.169964	-0.517425	-0.028472	-0.382659	0.211103	0	0	1	0	1	0	0	0	0	1
NM_007007	CPSF6	9	36	-0.168639	-0.274956	-0.091488	0.311372	0.212418	1	1	1	0	0	0	0	0	0	3
NM_015197	PACS2	1	2	-0.167159	-0.179811	-0.154506	-0.468981	0.209269	0	1	0	0	0	0	0	0	0	1
NM_015153	PHF3	18	31	-0.165844	-0.365304	0.065604	0.003021	0.204044	0	1	0	1	0	2	0	0	0	1
NM_001003681	HMG2L1	1	2	-0.156628	-0.217752	-0.095504	0.12846	0.204408	0	1	0	0	0	0	0	0	0	1
NM_006387	CHERP	8	22	-0.155071	-0.387117	0.084089	0.403125	0.207324	0	0	1	0	0	0	0	0	0	1
NM_002948	RPL15	7	31	-0.153254	-0.327307	-0.099281	0.01623	0.204035	0	1	0	0	0	0	0	0	0	1
NM_002486	NCBP1	18	40	-0.151069	-0.242816	-0.102074	0.038944	0.204068	0	0	1	0	0	0	0	0	0	1
NM_004514	FOXK2	1	2	-0.149228	-0.266548	-0.031908	0.175371	0.204668	0	0	1	0	0	0	0	0	0	1
NM_020357	PCNP	1	2	-0.143027	-0.278889	-0.007166	-0.800087	0.216747	0	2	0	0	0	0	0	0	0	2
NM_006951	TAF5	5	6	-0.142434	-0.143639	-0.024026	-	-	0	0	1	0	1	0	0	0	0	1
NM_152641	ARID2	8	15	-0.140804	-0.367022	0.092712	-0.481579	0.208923	0	1	0	0	0	0	0	0	0	1
NM_005121	MED13	2	2	-0.138457	-0.148743	-0.128172	0.253344	0.206912	0	0	1	0	0	0	0	0	0	1
NM_007362	NCBP2	6	15	-0.137365	-0.263461	-0.071529	0.485955	0.208807	0	1	0	0	0	0	0	0	0	1
NM_139281	WDR36	22	56	-0.135275	-0.268603	-0.031868	0.524774	0.209601	0	1	0	0	0	1	0	0	0	1
NM_001030001	RPS29	3	4	-0.129781	-0.409052	-0.0676	-	-	0	1	0	0	0	0	0	0	0	1
NM_018126	TMEM33	3	8	-0.128127	-0.222028	0.060727	-0.052535	0.207718	1	0	1	0	0	0	0	0	0	2
NM_014233	UBTF	14	40	-0.125882	-0.254814	-0.009686	0.189651	0.205181	0	0	1	0	0	0	0	0	0	1
NM_001008492	SEPT2	9	22	-0.123318	-0.235942	-0.082769	-0.076943	0.204154	0	1	0	0	0	0	0	0	0	1
NM_001289	CLIC2	1	2	-0.119382	-0.119552	-0.119213	-0.172479	0.208353	0	0	1	0	0	0	0	0	0	1
NM_001918	DBT	6	13	-0.118655	-0.280118	-0.03148	-0.098266	0.204873	1	0	1	0	1	0	0	0	0	2
AK095502.1	Q6PI98-3	2	6	-0.115148	-0.170141	-0.060313	-	-	0	1	0	0	0	0	0	0	0	1
NM_024665	TBL1XR1	15	41	-0.114788	-0.298551	-0.009078	-0.35545	0.20673	0	1	0	0	0	0	0	0	0	1
NM_021961	TEAD1	9	28	-0.114566	-0.209247	0.078522	-0.075122	0.204158	0	1	1	0	0	0	0	0	0	2
NM_015156	RCOR1	5	16	-0.108489	-0.183209	0.066918	0.17128	0.232268	0	2	0	0	0	0	0	0	0	2
NM_001967	EIF4A2	1	2	-0.108275	-0.108276	-0.108274	-0.300316	0.205863	0	1	0	0	1	0	0	0	0	1
NM_002268	KPNA4	10	24	-0.104894	-0.28356	-0.004228	0.052513	0.204112	0	2	0	0	0	1	0	0	0	2
NM_015308	FNBP4	11	18	-0.103136	-0.120701	0.042288	-0.084979	0.204182	1	0	0	0	0	0	0	0	0	1
NM_182975	ZNF326	1	2	-0.103015	-0.103146	-0.102884	-0.235099	0.269281	1	0	0	0	0	0	0	0	0	1
NM_022756	C1ORF149	3	10	-0.10214	-0.153526	-0.027135	-0.61474	0.211622	0	1	0	0	0	0	0	0	0	1
NM_019589	YLPM1	24	60	-0.100086	-0.322205	0.049129	-0.160199	0.381605	1	0	0	0	0	1	0	0	0	1
NM_006178	NSF	1	2	-0.099307	-0.184481	-0.014132	0.280268	0.205629	0	1	0	0	0	0	0	0	0	1
NM_018352	FLJ11184	2	4	-0.097736	-0.607064	0.042995	-0.608735	0.211478	0	1	0	0	0	0	0	0	0	1
NM_001077441	BCLAF1	9	23	-0.095454	-0.259607	-0.066994	-0.670959	0.346489	1	0	1	0	0	0	0	0	0	2
NM_174931	CCDC75	2	2	-0.092392	-0.20069	0.015906	-	-	0	1	0	0	0	0	0	0	0	1
NM_003487	TAF15	5	16	-0.090224	-0.358746	0.159773	-	-	0	1	0	0	0	0	0	0	0	1
NM_004681	EIF1AY	5	16	-0.090161	-0.163866	-0.017617	0	2.06488	0	0	1	0	0	0	0	0	0	1
NM_001665	RHOG	7	21	-0.089885	-0.267923	0.02539	-0.093596	0.204215	0	1	0	0	0	0	0	0	0	1
NM_005347	HSPA5	18	47	-0.088703	-0.200117	0.106697	0.096602	0.204221	0	0	1	0	0	0	0	0	0	1
NM_006136	CAPZA2	4	6	-0.088017	-0.483004	0.036811	-0.039373	0.204061	0	1	0	0	0	0	0	0	0	1
NM_003457	ZNF207	6	18	-0.085459	-0.288342	-0.00378	-0.192775	0.204792	0	1	0	0	0	0	0	0	0	1
NM_001002269	EXOSC3	13	46	-0.081659	-0.158008	0.030434	-0.629082	0.211971	1	0	0	0	0	0	0	0	0	1
NM_015577	RAI14	9	16	-0.081656	-0.298079	0.247761	0.129337	0.204376	0	1	0	0	0	0	0	0	0	1
NM_006371	CRTAP	6	9	-0.079903	-0.254411	-0.040361	-0.031987	0.204091	0	1	0	0	0	0	0	0	0	1
NM_014729	TOX	1	2	-0.079265	-0.175829	0.017299	-0.169818	0.204932	0	1	0	0	0	0	0	0	0	1
NM_014829	DDX46	32	70	-0.077006	-0.196852	-0.037018	0.032229	0.204386	0	0	1	0	0	0	0	0	0	1
NM_006925	SFRS5	3	7	-0.073319	-0.086319	-0.043687	-0.531781	0.209731	0	1	0	0	0	0	0	0	0	1
NM_004475	FLOT2	6	7	-0.072825	-0.145864	0.042092	-0.506289	0.321124	0	1	0	0	0	0	0	0	0	1
NM_022105	DIDO1	1	6	-0.072036	-0.497949	-0.050528	-0.139303	0.208042	0	1	0	0	1	0	0	0	0	1
NM_001656	TRIM23	1	2	-0.071287	-0.095562	-0.047012	0	2.06599	0	1	0	0	0	0	0	0	0	1
NM_001663	ARF6	4	10	-0.071287	-0.29654	-0.033115	-0.745175	0.215357	1	1	1	0	0	0	0	0	0	3
NM_033001	GTF2I	49	155	-0.070538	-0.188078	0.001112	-0.29343	0.215102	0	0	1	0	0	0	0	0	0	1
NM_004275	MED20	7	17	-0.068717	-0.23546	0.059894	-0.234262	0.205355	1	0	0	0	0	0	0	0	0	1
NM_012218	ILF3	29	112	-0.06556	-0.139378	-0.004471	0.022553	0.20404	1	0	0	0	0	0	0	0	0	1
NM_001412	EIF1AX	2	5	-0.065172	-0.196693	0.035623	0.216925	0.205014	0	0	2	0	0	0	0	0	0	2
NM_018237	CCAR1	37	99	-0.063179	-0.212318	0.021505	0.02539	0.204057	0	1	0	0	0	0	0	0	0	1
NM_005049	PWP2	12	27	-0.061155	-0.236042	-0.002477	-0.340085	0.206382	0	1	0	0	0	0	0	0	0	1
NM_005862	STAG1	7	15	-0.061154	-0.126609	0.130721	-0.143647	0.204637	0	1	0	0	1	1	0	0	0	1
NM_025075	THOC7	12	48	-0.060802	-0.162409	0.101415	-0.135238	0.204401	1	0	0	0	0	1	0	0	0	1
NM_000108	DLD	14	40	-0.057173	-0.210636	0.037913	-0.038905	0.20406	1	0	0	0	1	0	0	0	0	1
NM_024529	CDC73	16	27	-0.055775	-0.108384	0.031155	-0.346267	0.206474	1	0	0	0	0	0	0	0	0	1
NM_014325	CORO1C	28	173	-0.053911	-0.196266	0.01181	-0.010157	0.204035	0	1	0	0	0	0	0	0	0	1
NM_152991	EED	3	6	-0.052395	-0.217691	0.01407	0.018205	0.204037	1	0	0	0	1	0	0	0	0	1
NM_031206	LAS1L	3	9	-0.046642	-0.156006	0.593153	-0.411494	0.20746	0	1	0	0	0	0	0	0	0	1
NM_001042414	PSPC1	12	40	-0.04587	-0.093996	0.06708	-	-	0	1	0	0	0	0	0	1	0	1
NM_031263	HNRPK	20	323	-0.044655	-0.254515	0.007381	-0.172054	0.204632	0	0	1	0	0	0	0	0	0	1
NM_003685	KHSRP	6	24	-0.043412	-0.393704	0.019153	-0.535885	0.212674	0	1	0	0	0	0	0	0	0	1
NM_018170	P15RS	1	2	-0.042677	-0.108076	0.022721	-0.086635	0.204279	0	1	0	0	0	0	0	0	0	1
NM_182641	BPTF	2	5	-0.04164	-0.263908	0.062684	-	-	0	1	0	0	1	0	0	0	0	1
NM_016652	CRNKL1	10	13	-0.041415	-0.254552	0.041731	-0.161317	0.207752	1	0	0	0	0	0	0	0	0	1
NM_016258	YTHDF2	1	2	-0.037785	-0.214851	0.139281	0.064578	0.204114	0	1	0	0	0	0	0	1	0	1
NM_007375	TARDBP	13	92	-0.036076	-0.185362	0.012591	-0.207371	0.204908	0	1	0	0	0	1	0	0	0	1
NM_005342	HMGB3	3	10	-0.034795	-0.222518	0.055099	-0.005525	0.20403	0	1	0	0	0	0	0	0	0	1
NM_005880	DNAJA2	2	2	-0.033806	-0.117743	0.050131	-	-	0	0	1	0	0	0	0	0	0	1
NM_018386	PCID2	9	22	-0.031925	-0.126526	0.039887	-	-	0	1	0	0	0	0	0	0	0	1
NM_004719	SFRS2IP	13	22	-0.030078	-0.242764	0.158366	-0.197492	0.20506	0	0	1	1	0	1	0	0	0	1
NM_206855	QKI	6	14	-0.027138	-0.072024	-0.008434	-0.975185	0.255303	0	1	1	0	0	0	0	0	0	2
NM_181558	RFC3	16	33	-0.024448	-0.17137	0.068249	-0.106093	0.20535	0	2	0	0	0	0	0	0	0	2
NM_006595	API5	19	52	-0.022867	-0.140023	0.02837	-0.075165	0.204182	0	1	0	0	0	0	0	0	0	1
NM_021914	CFL2	5	17	-0.021761	-0.162958	0.096073	0.037471	0.204059	0	1	0	0	0	0	0	0	0	1
NM_025222	WDR82	15	52	-0.019433	-0.086093	0.111017	0.015433	0.204051	1	0	0	0	0	0	0	0	0	1
NM_015646	RAP1B	10	28	-0.015022	-0.10226	0.081256	-0.020872	0.204037	0	2	0	0	0	0	0	0	0	2
NM_018313	PBRM1	36	103	-0.014927	-0.159292	0.08573	0.091483	0.20432	0	1	0	0	0	0	0	0	0	1
NM_012112	TPX2	5	10	-0.014756	-0.15462	0.370846	-0.428962	0.207756	0	1	0	0	0	0	0	0	0	1
NM_005590	MRE11A	15	31	-0.012161	-0.161663	0.075478	-0.268404	0.210259	0	0	1	0	0	0	0	0	0	1
NM_020772	NUFIP2	4	8	-0.008025	-0.09292	0.069893	-0.315458	0.206114	0	1	1	0	0	0	0	0	0	2
NM_006306	SMC1A	47	125	-0.008024	-0.096222	0.056072	-0.165375	0.20459	0	1	0	0	0	0	0	0	0	1
NM_006135	CAPZA1	9	27	-0.008013	-0.084899	0.027151	0.229905	0.205105	1	0	0	0	0	0	0	0	0	1
NM_002356	MARCKS	2	2	-0.005795	-0.154791	0.143201	-0.306342	0.205936	0	0	1	0	0	0	0	0	0	1

## Sheet: R Script
#generate list of miR targets for probes identifed as differentially regulated by microarray
#(c) Iain J Gallagher 2008 - GPL
#################PREREQUISITES#############################################################################################
#input files required####
#Conserved_Site_Details.txt # tgtscan data as flatfile; downloadable from TargetScan
#presentGenes.txt # column of gene symbols of genes you want to check targeting of - no header
#regMirs.txt # tab separated text file of regulated miRs in form of 2 columns: column 1 - header Probe with list of miRs in form hsa-miR-424: column 2 headed FC with list of FC as numbers. for the downregulated miRs the FC should be ABSOLUTE value NOT negative value
############################################################################################################################
#clean up##################
rm(list=ls())
#get list of diff reg miRs######################
diff_mirs<-read.table('regMirs.txt', header=T, sep='\t')
mirs<-as.character(diff_mirs[,1])
#get site details####################
sites<-read.delim('Conserved_Site_Details.txt', header=T, sep='\t', colClasses='character')
human<-grep('9606', sites[,2])
sites<-sites[human,]
nulls<-which(sites[,10]=='NULL')
sites<-sites[-nulls,]
#get muscle expressed genes (from PA MAS5 calls on affy chips)##############################
present_genes <- read.table('presentGenes.txt', header=T, sep='\t')
present_genes<-as.character(present_genes[,1])
#get present gene miR interactions##############################
all_genes<-as.character(sites[,1])
ind2<-all_genes%in%present_genes
ind2<-which(ind2==T)
sites<-sites[ind2,]
#get diff miR / gene interactions#######################
all_mirs<-as.character(sites[,3])
diff_sites<-all_mirs%in%mirs
diff_sites<-which(diff_sites==T)
diff_sites<-sites[diff_sites,]
#generate table of genes and how many miR hits they have#####################
hit_genes<-unstack(diff_sites, mirbase_id~symbol)
total_hit_genes<-lapply(hit_genes, length)
unique_hit_genes<-lapply(hit_genes, unique)
unique_hit_genes<-lapply(unique_hit_genes, length)
total_hit_genes<-stack(total_hit_genes)
unique_hit_genes<-stack(unique_hit_genes)
hit_genes_table<-cbind(total_hit_genes, unique_hit_genes)
cols<-c('total hits', 'gene', 'unique hits', 'gene')
colnames(hit_genes_table)<-cols
write.table(hit_genes_table, 'gene_hits_diff_mirs.txt', sep='\t', quote=F)
#get fold change info###################################
fc<-diff_mirs
#make vector of FC for miR position in diff sites#####################
diff_mirs_list<-as.character(diff_sites[,3])
diff_mir_fc_vector <- with(fc, as.numeric(FC)[match(diff_mirs_list,Probe)])
diff_context<-as.vector(diff_sites[,10])
class(diff_context)<-'numeric'
metric<-diff_mir_fc_vector * diff_context
#generate a figure showing metric distribution####################################
bitmap('cachexia_diff_down_mir_metric_dist.png', height=2160, width=2160, units='px', res=300, pointsize=12)
hist(metric, main='miR metric distribution', xlab='Metric', ylab='No of Targets')
dev.off()
#generate a table of diff miR conserved sites and metric##########################
metric_table<-cbind(diff_sites, metric)
write.table(metric_table, 'diff_miR_metric_table.txt', sep='\t', quote=F)
#now generate cumulative metric for each gene###########################
gets<-c(1,3,12)
gene_miR_metric<-metric_table[,gets]
gene_metric<-unstack(gene_miR_metric, metric~symbol)
gene_metric<-lapply(gene_metric, sum)
gene_metric<-stack(gene_metric)
write.table(gene_metric, 'cumul_gene_miR_metric.txt', sep='\t', quote=F)
#get the cumulative metric quartiles#############################
S<-summary(gene_metric[,1])
#make a figure###################################
bitmap('cachexia_gene_cumul_down_miR_metric_dist.png', height=2160, width=2160, units='px', res=300, pointsize=12)
hist(gene_metric[,1], main='miR cumul metric distribution', xlab='Metric', ylab='No of Targets')
dev.off()
#select 1Q and 4Q genes##########################
ind_1Q<-which(gene_metric[,1] < S[2])
ind_4Q<-which(gene_metric[,1] > S[5])
genes_1Q<-gene_metric[ind_1Q,]
genes_4Q<-gene_metric[ind_4Q,]
write.table(genes_1Q, '1q_miR_targets_CSxFC_CONS_sites_only.txt', sep='\t', quote=F)
write.table(genes_4Q, '4q_miR_targets_CSxFC_CONS_sites_only.txt', sep='\t', quote=F)
